# Supplementary material for: VirDetect-AI: a residual and convolutional neural network–based metagenomic tool for eukaryotic viral protein identification
Source: Brief Bioinform. 2025 Jan 14;26(1):bbaf001. doi: 10.1093/bib/bbaf001 (PMC11729733; doi:10.1093/bib/bbaf001)
Supplement: Supplementary_Tables_VirDetect-AI_v3_bbaf001 [file supplementary_tables_virdetect-ai_v3_bbaf001.xlsx]

## Sheet: Table S1
	Table S1. Description of the 980 eukaryotic viral classes in VirDetect-AI
	Class number	Cluster rep. sequence accession	Label of viral family version NCBI 2021	Families in this class (2021)	Label of viral family version NCBI 2023	Sequences information						k-mer information		Protein description	Protein funtion class	Host	Molecule type	Genus
						# per class	% of class	Max length	Mean length	Std length		# per class	% of class
	0	NP_663784.1	Retroviridae	Retroviridae	Retroviridae	12256	1.19251	1550	334.67	176.88		54473	0.284	pol protein	Structural-Envelope	Homo sapiens	ssRNA-RT	Lentivirus
	1	YP_009072438.1	Coronaviridae	Coronaviridae-Herpesviridae-Orthomyxoviridae-Filoviridae-Flaviviridae-Astroviridae-Caliciviridae-Paramyxoviridae-Reoviridae-Retroviridae	Coronaviridae	12115	1.17879	7247	6770.29	1370.92		2946590	15.384	ORF1ab polyprotein	Other-Functions	Homo sapiens	ssRNA(+)	Betacoronavirus
	2	AKZ15547.1	Retroviridae	Retroviridae-Coronaviridae	Retroviridae	70061	6.81695	968	332.57	266.54		426594	2.227	envelope glycoprotein	Structural-Envelope	Homo sapiens	ssRNA-RT	Lentivirus
	3	7LX5_B	Coronaviridae	Coronaviridae-Reoviridae	Coronaviridae	7401	0.720119	1317	1221.58	228.16		242609	1.267	surface glycoprotein	Structural-Envelope	Homo sapiens	ssRNA(+)	Betacoronavirus
	4	QIB02547.1	Orthomyxoviridae	Orthomyxoviridae	Orthomyxoviridae	43152	4.1987	495	452.71	55.58		361220	1.886	neuraminidase	Other-Functions	Homo sapiens	ssRNA(-)	Alphainfluenzavirus
	5	AFD32428.2	Orthomyxoviridae	Orthomyxoviridae	Orthomyxoviridae	42254	4.11132	573	509.19	109.48		481956	2.516	hemagglutinin	Hemagglutinin	Homo sapiens	ssRNA(-)	Alphainfluenzavirus
	6	6T0W_A	Orthomyxoviridae	Orthomyxoviridae	Orthomyxoviridae	36012	3.50398	741	631.97	179.43		626212	3.269	polymerase PA	Replication-Transcription	Homo sapiens	ssRNA(-)	Alphainfluenzavirus
	7	ACA25446.1	Hepadnaviridae	Hepadnaviridae	Hepadnaviridae	33626	3.27182	1007	410.39	278.03		290813	1.518	polymerase	Replication-Transcription	Homo sapiens	dsDNA-RT	Orthohepadnavirus
	8	ACF39684.1	Hepadnaviridae	Hepadnaviridae	Hepadnaviridae	33301	3.24019	582	259.76	93.98		54858	0.286	large S protein	Replication-Transcription	Homo sapiens	dsDNA-RT	Orthohepadnavirus
	9	AQW44516.1	Flaviviridae	Flaviviridae-Coronaviridae-Hepadnaviridae	Flaviviridae	81816	7.96071	3105	469.15	597.64		1027786	5.366	polyprotein-NS5B-NS5A-NS3-4A	Polyprotein	Homo sapiens	ssRNA(+)	Hepacivirus
	10	BAG82822.1	Picornaviridae	Picornaviridae-Retroviridae	Picornaviridae	32162	3.12937	2438	641.3	786.52		673593	3.517	polyprotein	Polyprotein	Homo sapiens	ssRNA(+)	Enterovirus
	11	6SZU_C	Orthomyxoviridae	Orthomyxoviridae	Orthomyxoviridae	29461	2.86656	782	735.33	101.22		645787	3.372	polymerase PB2	Replication-Transcription	Homo sapiens	ssRNA(-)	Alphainfluenzavirus
	12	6SZU_B	Orthomyxoviridae	Orthomyxoviridae	Orthomyxoviridae	25982	2.52805	767	737.59	89.47		570971	2.981	polymerase PB1	Replication-Transcription	Homo sapiens	ssRNA(-)	Alphainfluenzavirus
	13	QOE76806.1	Orthomyxoviridae	Orthomyxoviridae	Orthomyxoviridae	22160	2.15617	576	513.49	108.76		257074	1.342	hemagglutinin	Hemagglutinin	Homo sapiens	ssRNA(-)	Alphainfluenzavirus
	14	QSM12402.1	Coronaviridae	Coronaviridae	Coronaviridae	21781	2.1193	427	407.62	55		114247	0.596	nucleocapsid phosphoprotein	Structural-Envelope	Homo sapiens	ssRNA(+)	Betacoronavirus
	15	QLC45894.1	Flaviviridae	Flaviviridae-Coronaviridae-Togaviridae-Phenuiviridae-Herpesviridae	Flaviviridae	20504	1.99504	3661	1908.01	1489.75		1659395	8.663	polyprotein	Polyprotein	Homo sapiens	ssRNA(+)	Orthoflavivirus
	16	AAP76556.1	Retroviridae	Retroviridae	Retroviridae	20310	1.97617	1288	329.74	125.7		81419	0.425	pol protein	Structural-Envelope	Homo sapiens	ssRNA-RT	Lentivirus
	17	ACY94426.1	Retroviridae	Retroviridae	Retroviridae	19189	1.86709	993	620.55	295.26		343006	1.791	envelope glycoprotein	Structural-Envelope	Macaca mulatta	ssRNA-RT	Lentivirus
	18	AHK22794.1	Flaviviridae	Flaviviridae-Pneumoviridae-Herpesviridae-Poxviridae-Picornaviridae-Paramyxoviridae-Baculoviridae-Adenoviridae	Flaviviridae	16025	1.55924	3247	275	431.76		75951	0.397	polyprotein	Polyprotein	Homo sapiens	ssRNA(+)	Hepacivirus
	19	QOE76828.1	Orthomyxoviridae	Orthomyxoviridae	Orthomyxoviridae	12829	1.24826	656	495.66	57.97		130678	0.682	nucleocapsid protein	Structural-Envelope	Homo sapiens	ssRNA(-)	Alphainfluenzavirus
	20	QKF95578.1	Potyviridae	Potyviridae-Tymoviridae-Secoviridae-Closteroviridae-Alphaflexiviridae	Potyviridae	12451	1.21148	3553	1017.07	1216.18		470308	2.455	polyprotein	Polyprotein	Homo sapiens	ssRNA(+)	Potyvirus
	21	7KJR_A	Coronaviridae	Coronaviridae	Coronaviridae	12086	1.17597	279	268.77	31.58		8962	0.047	ORF3a protein	Other-Functions	Homo sapiens	ssRNA(+)	Betacoronavirus
	22	AKT71995.1	Reoviridae	Reoviridae	Sedoreoviridae	10204	0.992851	338	284.55	51.09		12875	0.067	VP7	Structural-Envelope	Homo sapiens	dsRNA	Rotavirus
	23	ARB49194.1	Reoviridae	Reoviridae	Sedoreoviridae	7726	0.751741	783	458.85	261.36		78453	0.41	VP4	Structural-Envelope	Homo sapiens	dsRNA	Rotavirus
	24	6IN5_A	Orthomyxoviridae	Orthomyxoviridae-Paramyxoviridae	Orthomyxoviridae	7397	0.71973	576	528.19	104.86		92273	0.482	hemagglutinin	Hemagglutinin	Gallus gallus	ssRNA(-)	Alphainfluenzavirus
	25	AAT01719.1	Picornaviridae	Picornaviridae	Picornaviridae	7066	0.687523	2350	585.44	748.2		126885	0.662	VP1	Polyprotein	Bos taurus	ssRNA(+)	Aphthovirus
	26	QLQ34863.1	Caliciviridae	Caliciviridae-Reoviridae	Caliciviridae	6754	0.657166	900	411.87	178.7		55941	0.292	VP1	Structural-Envelope	Homo sapiens	ssRNA(+)	Norovirus
	27	QOE76814.1	Orthomyxoviridae	Orthomyxoviridae	Orthomyxoviridae	6385	0.621262	587	475.5	139.19		63048	0.329	hemagglutinin	Hemagglutinin	Homo sapiens	ssRNA(-)	Betainfluenzavirus
	28	QDY92359.1	Coronaviridae	Coronaviridae	Coronaviridae	5418	0.527173	1180	477.99	306.28		64345	0.336	spike glycoprotein	Structural-Envelope	Gallus gallus	ssRNA(+)	Gammacoronavirus
	29	QSC88236.1	Pneumoviridae	Pneumoviridae	Pneumoviridae	5119	0.49808	366	223.52	73.84		2676	0.014	attachment glycoprotein	Structural-Envelope	Homo sapiens	ssRNA(-)	Orthopneumovirus
	30	YP_010087836.1	Geminiviridae	Geminiviridae-Caulimoviridae-Alphasatellitidae	Geminiviridae	5087	0.494966	283	238.72	35.47		4017	0.021	coat protein	Other-Functions	Solanum lycopersicum	ssDNA(+/-)	Begomovirus
	31	QFR36400.1	Geminiviridae	Geminiviridae-Virgaviridae-Caulimoviridae-Alphasatellitidae	Geminiviridae	8286	0.80623	469	293.71	98.16		19963	0.104	replication-associated protein	Replication-Transcription	Solanum lycopersicum	ssDNA(+/-)	Begomovirus
	32	AVM87625.1	Orthomyxoviridae	Orthomyxoviridae	Orthomyxoviridae	4547	0.442424	472	454.45	42.65		38468	0.201	neuraminidase	Other-Functions	Homo sapiens	ssRNA(-)	Betainfluenzavirus
	33	AAA43314.1	Orthomyxoviridae	Orthomyxoviridae	Orthomyxoviridae	4401	0.428218	326	243.82	25.13		3743	0.02	matrix protein 1	Structural-Envelope	Homo sapiens	ssRNA(-)	Alphainfluenzavirus
	34	BBJ34935.1	Pneumoviridae	Pneumoviridae	Pneumoviridae	4091	0.398055	328	208.48	84.99		1787	0.009	attachment glycoprotein	Structural-Envelope	Homo sapiens	ssRNA(-)	Orthopneumovirus
	35	QVI17106.1	Caliciviridae	Caliciviridae	Caliciviridae	5197	0.505669	1801	899.11	720.98		168376	0.879	nonstructural polyprotein	Non-structural	Homo sapiens	ssRNA(+)	Norovirus
	36	ALK28765.1	Coronaviridae	Coronaviridae	Coronaviridae	3663	0.356411	1582	1066.59	453.08		145780	0.761	spike protein	Structural-Envelope	Sus scrofa	ssRNA(+)	Alphacoronavirus
	37	YP_008378665.1	Paramyxoviridae	Paramyxoviridae	Paramyxoviridae	3554	0.345805	2279	1535.69	949.33		228329	1.192	RNA-dependent RNA polymerase	Replication-Transcription	Homo sapiens	ssRNA(-)	Orthoavulavirus
	38	ACN88111.1	Adenoviridae	Adenoviridae	Adenoviridae	3608	0.351059	992	412.26	305.21		32328	0.169	hexon	Other-Functions	Homo sapiens	dsDNA	Mastadenovirus
	39	AGW31675.1	Arteriviridae	Arteriviridae	Arteriviridae	3424	0.333156	3996	1392.65	984.31		191039	0.997	nonstructural protein 2	Non-structural	Sus scrofa	ssRNA(+)	Betaarterivirus
	40	AAA43764.1	Orthomyxoviridae	Orthomyxoviridae	Orthomyxoviridae	3207	0.312042	340	252.72	60.79		2633	0.014	nonstructural protein 1	Non-structural	Homo sapiens	ssRNA(-)	Betainfluenzavirus
	41	CAA32488.1	Retroviridae	Retroviridae	Retroviridae	3200	0.311361	309	254.59	22.61		2800	0.015	nef protein	Regulation-Control	Simiiformes	ssRNA-RT	Lentivirus
	42	QBJ02252.1	Reoviridae	Reoviridae	Sedoreoviridae	3195	0.310874	1103	979.87	276.35		111994	0.585	VP1	Other-Functions	Homo sapiens	dsRNA	Rotavirus
	43	QCF24330.1	Rhabdoviridae	Rhabdoviridae	Rhabdoviridae	3129	0.304452	545	488.87	92.4		32961	0.172	glycoprotein	Glycoprotein	Canis lupus familiaris	ssRNA(-)	Lyssavirus
	44	AVM87430.1	Togaviridae	Togaviridae-Flaviviridae	Togaviridae	3099	0.301533	1363	805.53	461.49		83272	0.435	structural polyprotein	Structural-Envelope	Homo sapiens	ssRNA(+)	Alphavirus
	45	P35956.2	Retroviridae	Retroviridae	Retroviridae	3027	0.294528	1506	336.12	298.37		17916	0.094	gag protein	Structural-Envelope	Ovis aries	ssRNA-RT	Lentivirus
	46	AAD10459.1	Rhabdoviridae	Rhabdoviridae	Rhabdoviridae	3027	0.294528	481	354.42	131.15		15662	0.082	nucleoprotein	Structural-Envelope	Canis lupus familiaris	ssRNA(-)	Lyssavirus
	47	YP_009091837.1	Paramyxoviridae	Paramyxoviridae	Paramyxoviridae	2898	0.281976	662	411.16	197.84		25011	0.131	fusion protein	Structural-Envelope	Gallus gallus	ssRNA(-)	Orthoavulavirus
	48	QAA77599.1	Reoviridae	Reoviridae	Sedoreoviridae	2843	0.276624	851	751.85	192.5		66333	0.346	VP3	Other-Functions	Homo sapiens	dsRNA	Rotavirus
	49	YP_009094332.1	Paramyxoviridae	Paramyxoviridae	Paramyxoviridae	2823	0.274678	542	226.47	151.58		6898	0.036	nucleoprotein	Structural-Envelope	Homo sapiens	ssRNA(-)	Morbillivirus
	50	ADW11143.1	Reoviridae	Reoviridae	Sedoreoviridae	2771	0.269619	517	471.74	58.7		25916	0.135	NSP1	Non-structural	Homo sapiens	dsRNA	Rotavirus
	51	ADM15528.1	Reoviridae	Reoviridae	Sedoreoviridae	2656	0.258429	441	339.47	99.68		9971	0.052	VP6	Other-Functions	Homo sapiens	dsRNA	Rotavirus
	52	YP_003896047.1	Reoviridae	Reoviridae	Sedoreoviridae	2626	0.25551	913	802.12	213.3		68220	0.356	VP2	Other-Functions	Homo sapiens	dsRNA	Rotavirus
	53	AAF82566.1	Flaviviridae	Flaviviridae	Flaviviridae	2623	0.255218	4040	402.95	864.17		28566	0.149	polyprotein	Polyprotein	Homo sapiens	ssRNA(+)	Hepacivirus
	54	QIH29414.1	Pneumoviridae	Pneumoviridae-Coronaviridae	Pneumoviridae	2689	0.26164	589	428.82	185.31		23833	0.124	fusion protein	Structural-Envelope	Homo sapiens	ssRNA(-)	Orthopneumovirus
	55	AAZ39526.1	Papillomaviridae	Papillomaviridae	Papillomaviridae	2496	0.242861	647	346.02	189.31		15278	0.08	L1	Other-Functions	Homo sapiens	dsDNA	Alphapapillomavirus
	56	QCF29645.1	Hepeviridae	Hepeviridae	Hepeviridae	2478	0.24111	677	291.7	230.42		13053	0.068	capsid protein	Structural-Envelope	Homo sapiens	ssRNA(+)	Paslahepevirus
	57	QFX66041.1	Flaviviridae	Flaviviridae-Baculoviridae-Mimiviridae-Phycodnaviridae-Marseilleviridae	Flaviviridae	2785	0.270981	5068	490.35	922.59		40437	0.211	polyprotein	Polyprotein	Bos taurus	ssRNA(+)	Pestivirus
	58	AXU24940.1	Potyviridae	Potyviridae-Bromoviridae	Potyviridae	2319	0.225639	3535	920.9	1179.68		77011	0.402	polyprotein	Polyprotein	Glycine max	ssRNA(+)	Potyvirus
	59	AFU32554.1	Retroviridae	Retroviridae	Retroviridae	2233	0.217271	939	520.55	46.23		26085	0.136	pol protein	Polyprotein	Homo sapiens	ssRNA-RT	Lentivirus
	60	NP_077121.1	Papillomaviridae	Papillomaviridae	Papillomaviridae	2223	0.216298	524	467.84	27.74		19387	0.101	L2	Other-Functions	Homo sapiens	dsDNA	Alphapapillomavirus
	61	QXQ21752.1	Parvoviridae	Parvoviridae	Parvoviridae	2214	0.215423	785	464.17	199.22		22996	0.12	capsid protein	Structural-Envelope	Canis lupus familiaris	ssDNA(+/-)	Protoparvovirus
	62	QJI53616.1	Circoviridae	Circoviridae	Circoviridae	2129	0.207152	369	281.8	53.91		1724	0.009	replication-associated protein	Replication-Transcription	Sus scrofa	ssDNA(+/-)	Circovirus
	63	QCY50220.1	Picornaviridae	Picornaviridae	Picornaviridae	2030	0.197519	2208	558.56	728.89		33307	0.174	polyprotein	Polyprotein	Homo sapiens	ssRNA(+)	Parechovirus
	64	AFM55839.1	Paramyxoviridae	Paramyxoviridae	Paramyxoviridae	2023	0.196838	637	541.94	149.93		26934	0.141	hemagglutinin	Hemagglutinin	Canis lupus familiaris	ssRNA(-)	Morbillivirus
	65	QAA77604.1	Reoviridae	Reoviridae	Sedoreoviridae	1996	0.194211	336	307.29	34.38		1922	0.01	NSP2	Other-Functions	Homo sapiens	dsRNA	Rotavirus
	66	ASV45868.1	Rhabdoviridae	Rhabdoviridae	Rhabdoviridae	1992	0.193822	2803	1923.98	582.05		163641	0.854	polymerase	Replication-Transcription	Canis lupus familiaris	ssRNA(-)	Lyssavirus
	67	QAA79499.1	Flaviviridae	Flaviviridae	Flaviviridae	1987	0.193336	3433	3183.98	646.75		286961	1.498	polyprotein	Polyprotein	Corvus brachyrhynchos	ssRNA(+)	Orthoflavivirus
	68	CAX33877.1	Birnaviridae	Birnaviridae	Birnaviridae	1843	0.179324	1060	313.93	247.22		8481	0.044	VP2	Polyprotein	Gallus gallus	dsRNA	Avibirnavirus
	69	CAB65340.1	Retroviridae	Retroviridae-Poxviridae	Retroviridae	1809	0.176016	2378	375.68	294.63		14062	0.073	envelope protein	Structural-Envelope	Phascolarctos cinereus	ssRNA-RT	Gammaretrovirus
	70	AWK57622.1	Caliciviridae	Caliciviridae	Caliciviridae	1751	0.170373	2305	588.03	794.77		34397	0.18	polyprotein	Polyprotein	Homo sapiens	ssRNA(+)	Sapovirus
	71	BBC83614.1	Papillomaviridae	Papillomaviridae	Papillomaviridae	1834	0.178449	671	561.49	176.37		23161	0.121	E1	Other-Functions	Homo sapiens	dsDNA	Alphapapillomavirus
	72	AMQ09749.1	Paramyxoviridae	Paramyxoviridae	Paramyxoviridae	1742	0.169497	626	560.32	86.28		23920	0.125	hemagglutinin-neuraminidase	Hemagglutinin	Gallus gallus	ssRNA(-)	Orthoavulavirus
	73	YP_009215303.1	Parvoviridae	Parvoviridae	Parvoviridae	1770	0.172221	724	390.79	221.76		13964	0.073	VP1	Structural-Envelope	Homo sapiens	ssDNA(+/-)	Bocaparvovirus
	74	AAB19548.2	Retroviridae	Retroviridae	Retroviridae	1689	0.16434	999	332.76	211.81		8938	0.047	envelope glycoprotein	Structural-Envelope	Ovis aries	ssRNA-RT	Lentivirus
	75	QVW10123.1	Astroviridae	Astroviridae	Astroviridae	1611	0.156751	1415	283.03	356.5		9837	0.051	RNA-dependent RNA polymerase	Replication-Transcription	Sus scrofa	ssRNA(+)	Mamastrovirus
	76	QFX69115.1	Pneumoviridae	Pneumoviridae-Paramyxoviridae	Pneumoviridae	1592	0.154902	2411	2105.03	262.22		144926	0.757	RNA-directed RNA polymerase L	Replication-Transcription	Homo sapiens	ssRNA(-)	Orthopneumovirus
	77	CAG29088.1	Geminiviridae	Geminiviridae-Potyviridae	Geminiviridae	1585	0.154221	368	290.94	20.15		1611	0.008	movement protein	Transport	Manihot esculenta	ssDNA(+/-)	Begomovirus
	78	WP_016044687.1	Papillomaviridae	Papillomaviridae	Papillomaviridae	1560	0.151788	594	334.79	186		8901	0.046	capsid L1	Structural-Envelope	Homo sapiens	dsDNA	Deltapapillomavirus
	79	YP_009094180.1	Rhabdoviridae	Rhabdoviridae	Rhabdoviridae	1542	0.150037	305	278.6	46.03		1303	0.007	phosphoprotein	Other-Functions	Canis lupus familiaris	ssRNA(-)	Lyssavirus
	80	YP_009505611.1	Picornaviridae	Picornaviridae-Hepeviridae	Picornaviridae	1503	0.146242	2302	469.81	655.1		19104	0.1	polyprotein-capsid	Polyprotein	Homo sapiens	ssRNA(+)	Hepatovirus
	81	ACX32354.1	Papillomaviridae	Papillomaviridae	Papillomaviridae	1532	0.149064	424	360.09	37.86		5574	0.029	early E2	Regulation-Control	Homo sapiens	dsDNA	Alphapapillomavirus
	82	NP_941983.1	Hantaviridae	Hantaviridae	Hantaviridae	1373	0.133593	1148	670.87	454.66		29426	0.154	glycoprotein precursor	Glycoprotein	Rattus norvegicus	ssRNA(-)	Orthohantavirus
	83	ATP66731.1	Coronaviridae	Coronaviridae	Coronaviridae	1446	0.140696	7467	2842.48	3122.38		188544	0.984	RNA-dependent RNA polymerase	Replication-Transcription	Homo sapiens	ssRNA(+)	Betacoronavirus
	84	QFE31727.1	Retroviridae	Retroviridae	Retroviridae	1354	0.131744	884	328.51	208.33		7049	0.037	envelope protein	Structural-Envelope	Equus caballus	ssRNA-RT	Lentivirus
	85	QOI17587.1	Papillomaviridae	Papillomaviridae	Papillomaviridae	1349	0.131258	677	535.31	170.38		17871	0.093	early E1	Replication-Transcription	Homo sapiens	dsDNA	Alphapapillomavirus
	86	ABZ03979.1	Geminiviridae	Geminiviridae	Geminiviridae	1312	0.127658	394	313.25	48.32		2656	0.014	replication-associated protein	Replication-Transcription	Cicer arietinum	ssDNA(+/-)	Mastrevirus
	87	0905196A	Adenoviridae	Adenoviridae	Adenoviridae	1288	0.125323	1977	786.96	393.05		33473	0.175	DNA polymerase	Replication-Transcription	Homo sapiens	dsDNA	Mastadenovirus
	88	YP_009505804.1	Arenaviridae	Arenaviridae	Arenaviridae	1282	0.124739	593	430.11	177.08		11219	0.059	nucleoprotein	Structural-Envelope	Homo sapiens	ssRNA(+/-)	Mammarenavirus
	89	QKI28857.1	Alphasatellitidae	Alphasatellitidae-Nanoviridae-Geminiviridae	Alphasatellitidae	1282	0.124739	342	295.7	34.01		1216	0.006	replication associated protein	Replication-Transcription	Gossypium hirsutum	ssDNA	Colecusatellite
	90	AKZ66193.1	Arteriviridae	Arteriviridae	Arteriviridae	1273	0.123863	290	255.47	8.88		1256	0.007	GP3	Structural-Envelope	Sus scrofa	ssRNA(+)	Betaarterivirus
	91	NP_062875.1	Caliciviridae	Caliciviridae	Caliciviridae	1249	0.121528	2344	1080.72	941.41		51917	0.271	polyprotein	Polyprotein	Oryctolagus cuniculus	ssRNA(+)	Lagovirus
	92	QGM78573.1	Orthomyxoviridae	Orthomyxoviridae	Orthomyxoviridae	1247	0.121333	498	475.04	66.4		10975	0.057	nucleocapsid protein	Structural-Envelope	Homo sapiens	ssRNA(-)	Alphainfluenzavirus
	93	QCZ35343.1	Caliciviridae	Caliciviridae	Caliciviridae	1222	0.118901	2643	369.9	434.01		10949	0.057	major capsid protein	Structural-Envelope	Felis catus	ssRNA(+)	Vesivirus
	94	YP_008439200.1	Coronaviridae	Coronaviridae	Coronaviridae	1217	0.118414	6825	4612.19	2983.05		265459	1.386	polyprotein	Replication-Transcription	Sus scrofa	ssRNA(+)	Alphacoronavirus
	95	AAD30534.1	Herpesviridae	Herpesviridae	Orthoherpesviridae	1207	0.117441	302	220.15	63.69		511	0.003	K1 glycoprotein	Other-Functions	Homo sapiens	dsDNA	Rhadinovirus
	96	AXE73510.1	Paramyxoviridae	Paramyxoviridae	Paramyxoviridae	1206	0.117344	553	315.41	197.64		6271	0.033	fusion protein	Structural-Envelope	Gallus gallus	ssRNA(-)	Orthoavulavirus
	97	YP_009448192.1	Picornaviridae	Picornaviridae	Picornaviridae	1203	0.117052	2668	508.95	715.75		16778	0.088	polyprotein	Polyprotein	Sus scrofa	ssRNA(+)	Kobuvirus
	98	AAD31543.1	Flaviviridae	Flaviviridae	Flaviviridae	1201	0.116858	2942	638.13	923.68		24691	0.129	polyprotein	Polyprotein	Homo sapiens	ssRNA(+)	Pegivirus
	99	ACA52156.1	Coronaviridae	Coronaviridae	Coronaviridae	1195	0.116274	6988	1168.96	2112.44		59077	0.308	RNA-dependent RNA polymerase	Replication-Transcription	Felis catus	ssRNA(+)	Alphacoronavirus
	100	YP_010086240.1	Phenuiviridae	Phenuiviridae-Peribunyaviridae	Phenuiviridae	1192	0.115982	2210	1583.19	821.89		78852	0.412	RNA-dependent RNA polymerase	Replication-Transcription	Homo sapiens	ssRNA(+/-)	Bandavirus
	101	CAA24906.1	Pneumoviridae	Pneumoviridae	Pneumoviridae	1186	0.115398	467	229.66	124.08		2129	0.011	N protein	Other-Functions	Homo sapiens	ssRNA(-)	Orthopneumovirus
	102	QTJ01860.1	Solemoviridae	Solemoviridae-Luteoviridae-Tombusviridae	Solemoviridae	1162	0.113063	1101	551.43	330.13		17005	0.089	RNA-dependent RNA polymerase	Replication-Transcription	Saccharum sp.	ssRNA(+)	Polerovirus
	103	AHC95553.1	Arenaviridae	Arenaviridae	Arenaviridae	1154	0.112284	526	414.47	114.3		7983	0.042	glycoprotein precursor	Glycoprotein	Homo sapiens	ssRNA(+/-)	Mammarenavirus
	104	AVM87655.1	Hantaviridae	Hantaviridae	Hantaviridae	1149	0.111798	474	304.33	124.91		3820	0.02	nucleocapsid protein	Structural-Envelope	Myodes glareolus	ssRNA(-)	Orthohantavirus
	105	ABX25838.1	Retroviridae	Retroviridae	Retroviridae	1132	0.110144	896	392.4	279.49		8834	0.046	envelope glycoprotein	Structural-Envelope	Felis catus	ssRNA-RT	Lentivirus
	106	ADI60318.1	Arteriviridae	Arteriviridae	Arteriviridae	1128	0.109755	257	254.12	5.3		1118	0.006	GP2	Other-Functions	Sus scrofa	ssRNA(+)	Betaarterivirus
	107	QBX91018.1	Caliciviridae	Caliciviridae	Caliciviridae	1070	0.104111	269	263.81	15.93		1033	0.005	VP2	Structural-Envelope	Homo sapiens	ssRNA(+)	Norovirus
	108	AJO72803.1	Paramyxoviridae	Paramyxoviridae	Paramyxoviridae	1037	0.1009	687	478.48	195.23		11739	0.061	fusion protein	Structural-Envelope	Homo sapiens	ssRNA(-)	Morbillivirus
	109	AYI50358.1	Togaviridae	Togaviridae	Togaviridae	1026	0.09983	2511	1808.89	931.6		78482	0.41	non-structural polyprotein precursor P1234	Non-structural	Homo sapiens	ssRNA(+)	Alphavirus
	110	YP_009361853.1	Hantaviridae	Hantaviridae	Hantaviridae	1010	0.0982732	2158	949.35	956.51		37384	0.195	RNA-dependent RNA polymerase	Replication-Transcription	Rattus norvegicus	ssRNA(-)	Orthohantavirus
	111	AAK74119.1	Reoviridae	Reoviridae	Sedoreoviridae	1009	0.0981759	599	304.82	30.89		1016	0.005	NSP3	Non-structural	Homo sapiens	dsRNA	Rotavirus
	112	QEO75949.1	Peribunyaviridae	Peribunyaviridae	Peribunyaviridae	972	0.0945758	1469	1179.05	468.03		44071	0.23	polyprotein	Polyprotein	Homo sapiens	ssRNA(-)	Orthobunyavirus
	113	YP_009094360.1	Paramyxoviridae	Paramyxoviridae	Paramyxoviridae	1087	0.105765	439	389.27	33.42		5207	0.027	phosphoprotein	Other-Functions	Gallus gallus	ssRNA(-)	Orthoavulavirus
	114	QPB10708.1	Coronaviridae	Coronaviridae	Coronaviridae	958	0.0932136	6707	3305.46	2939.11		146500	0.765	ORF1ab	Other-Functions	Gallus gallus	ssRNA(+)	Gammacoronavirus
	115	QSD99081.1	Hepeviridae	Hepeviridae	Hepeviridae	948	0.0922406	1783	512.82	635.31		15140	0.079	polyprotein	Other-Functions	Homo sapiens	ssRNA(+)	Paslahepevirus
	116	YP_009345142.1	Tospoviridae	Tospoviridae-Peribunyaviridae	Tospoviridae	927	0.0901973	281	254.63	34.05		781	0.004	nucleocapsid protein	Structural-Envelope	Solanum lycopersicum	ssRNA(+/-)	Orthotospovirus
	117	QKO28323.1	Rhabdoviridae	Rhabdoviridae	Rhabdoviridae	918	0.0893216	557	436.01	139.21		7942	0.041	glycoprotein	Glycoprotein	Oncorhynchus mykiss	ssRNA(-)	Novirhabdovirus
	118	YP_052942.1	Reoviridae	Reoviridae	Sedoreoviridae	916	0.089127	1345	1201.37	303.65		42313	0.221	RNA-dependent RNA polymerase	Replication-Transcription	Ovis aries	dsRNA	Orbivirus
	119	ATP66856.1	Flaviviridae	Flaviviridae	Flaviviridae	906	0.088154	4023	1290.44	1544.75		45999	0.24	polyprotein	Polyprotein	Sus scrofa	ssRNA(+)	Pestivirus
	120	AND80849.1	Togaviridae	Togaviridae	Togaviridae	901	0.0876675	2543	2218.99	678.41		86331	0.451	nonstructural polyprotein	Non-structural	Homo sapiens	ssRNA(+)	Alphavirus
	121	NP_044929.1	Retroviridae	Retroviridae	Retroviridae	890	0.0865972	1220	342.67	403.69		7566	0.04	integrase	Polyprotein	Homo sapiens	ssRNA-RT	Spumavirus
	122	QDY92366.1	Coronaviridae	Coronaviridae	Coronaviridae	890	0.0865972	418	360.44	97.67		4234	0.022	nucleocapsid protein	Structural-Envelope	Gallus gallus	ssRNA(+)	Gammacoronavirus
	123	QSJ02954.1	Coronaviridae	Coronaviridae	Coronaviridae	886	0.086208	1383	894.55	539.15		28721	0.15	spike glycoprotein	Structural-Envelope	Homo sapiens	ssRNA(+)	Betacoronavirus
	124	AGO86045.1	Iflaviridae	Iflaviridae-Dicistroviridae	Iflaviridae	878	0.0854296	2895	382.24	649.13		8364	0.044	polyprotein	Polyprotein	Apis mellifera	ssRNA(+)	Iflavirus
	125	AJE30400.1	Paramyxoviridae	Paramyxoviridae	Paramyxoviridae	853	0.0829971	510	412.11	150.98		6638	0.035	phosphoprotein	Other-Functions	Homo sapiens	ssRNA(-)	Morbillivirus
	126	QIM73742.1	Arenaviridae	Arenaviridae	Arenaviridae	817	0.0794943	2290	1871.97	751		64891	0.339	polymerase	Replication-Transcription	Homo sapiens	ssRNA(+/-)	Mammarenavirus
	127	QCC62316.1	Herpesviridae	Herpesviridae	Orthoherpesviridae	816	0.079397	426	261.49	118.88		1851	0.01	latent membrane protein 1	Structural-Envelope	Homo sapiens	dsDNA	Lymphocryptovirus
	128	QKN88761.1	Parvoviridae	Parvoviridae	Parvoviridae	815	0.0792997	747	543.81	238.93		12194	0.064	capsid protein	Structural-Envelope	Homo sapiens	ssDNA(+/-)	Dependoparvovirus
	129	AMB66138.1	Herpesviridae	Herpesviridae	Orthoherpesviridae	812	0.0790078	1324	1009.62	383.66		30000	0.157	DNA polymerase	Replication-Transcription	Homo sapiens	dsDNA	Simplexvirus
	130	NP_042860.2	Closteroviridae	Closteroviridae	Closteroviridae	810	0.0788132	3582	532.62	904.18		13488	0.07	polyprotein	Polyprotein	Citrus x paradisi	ssRNA(+)	Closterovirus
	131	QBK47249.1	Paramyxoviridae	Paramyxoviridae	Paramyxoviridae	805	0.0783267	400	355.44	43.17		3087	0.016	matrix protein	Structural-Envelope	Gallus gallus	ssRNA(-)	Orthoavulavirus
	132	QRN45811.1	Reoviridae	Reoviridae	Sedoreoviridae	797	0.0775483	964	824.63	272.4		21741	0.114	VP2	Structural-Envelope	Ovis aries	dsRNA	Orbivirus
	133	AST08162.1	Hepeviridae	Hepeviridae	Hepeviridae	783	0.0761861	1722	1293.26	675.82		40732	0.213	polyprotein	Polyprotein	Homo sapiens	ssRNA(+)	Paslahepevirus
	134	AVO64743.1	Reoviridae	Reoviridae	Sedoreoviridae	771	0.0750185	654	624.62	79.33		13183	0.069	VP4-capping	Structural-Envelope	Bos taurus	dsRNA	Orbivirus
	135	QBL55999.1	Astroviridae	Astroviridae	Astroviridae	755	0.0734617	843	365.59	302.15		6240	0.033	capsid protein	Structural-Envelope	Homo sapiens	ssRNA(+)	Mamastrovirus
	136	YP_009361877.1	Parvoviridae	Parvoviridae	Parvoviridae	754	0.0733644	641	265.06	219.97		3374	0.018	nonstructural protein 1	Non-structural	Neovison vison	ssDNA(+/-)	Amdoparvovirus
	137	Q65030.1	Secoviridae	Secoviridae	Secoviridae	753	0.0732671	1131	547.61	324.63		10558	0.055	coat protein	Polyprotein	Vitis vinifera	ssRNA(+)	Nepovirus
	138	YP_009329838.1	Polyomaviridae	Polyomaviridae	Polyomaviridae	753	0.0732671	499	262.85	113.95		1534	0.008	VP1	Structural-Envelope	Homo sapiens	dsDNA	Betapolyomavirus
	139	NP_049560.1	Retroviridae	Retroviridae	Retroviridae	747	0.0726833	1217	311.65	143.19		2799	0.015	envelope glycoprotein	Replication-Transcription	Homo sapiens	ssRNA-RT	Deltaretrovirus
	140	YP_009094449.1	Paramyxoviridae	Paramyxoviridae	Paramyxoviridae	740	0.0720022	576	495.32	139.41		8179	0.043	hemagglutinin-neuraminidase	Hemagglutinin	Homo sapiens	ssRNA(-)	Respirovirus
	141	NP_813799.1	Closteroviridae	Closteroviridae	Closteroviridae	738	0.0718076	549	265.18	153.04		2169	0.011	heat shock protein 70-like protein	Other-Functions	Vitis vinifera	ssRNA(+)	Ampelovirus
	142	AGN54067.1	Tombusviridae	Tombusviridae-Solemoviridae-Luteoviridae	Tombusviridae	737	0.0717103	673	319.19	202.5		3669	0.019	coat protein	Other-Functions	Triticum aestivum	ssRNA(+)	Luteovirus
	143	QLA47022.1	Peribunyaviridae	Peribunyaviridae-Hantaviridae	Peribunyaviridae	735	0.0715157	2296	1789.44	845.57		56036	0.293	RNA-dependent RNA polymerase	Replication-Transcription	Homo sapiens	ssRNA(-)	Orthobunyavirus
	144	QIS60240.1	Geminiviridae	Geminiviridae	Geminiviridae	730	0.0710292	299	256.05	14.58		720	0.004	nuclear shuttle protein	Other-Functions	Solanum lycopersicum	ssDNA(+/-)	Begomovirus
	145	YP_009507713.1	Reoviridae	Reoviridae	Sedoreoviridae	722	0.0702508	981	813.66	226.01		19446	0.102	VP3	Other-Functions	Bos taurus	dsRNA	Orbivirus
	146	NP_987087.2	Astroviridae	Astroviridae	Astroviridae	711	0.0691805	1638	388.73	386.83		6421	0.034	polymerase	Replication-Transcription	Gallus gallus	ssRNA(+)	Avastrovirus
	147	BBA66889.1	Paramyxoviridae	Paramyxoviridae	Paramyxoviridae	700	0.0681101	615	534.85	126.04		9136	0.048	hemagglutinin-neuraminidase	Hemagglutinin	Homo sapiens	ssRNA(-)	Orthorubulavirus
	148	AGC97158.1	Paramyxoviridae	Paramyxoviridae	Paramyxoviridae	695	0.0676236	570	463.58	95.84		6378	0.033	nucleoprotein	Structural-Envelope	Gallus gallus	ssRNA(-)	Orthoavulavirus
	149	AGM61335.1	Retroviridae	Retroviridae	Retroviridae	692	0.0673317	649	380.34	48.04		2997	0.016	gag protein	Structural-Envelope	Macaca mulatta	ssRNA-RT	Spumavirus
	150	AZS32960.1	Caliciviridae	Caliciviridae	Caliciviridae	692	0.0673317	279	253.22	16.76		653	0.003	VP2 structural	Structural-Envelope	Homo sapiens	ssRNA(+)	Norovirus
	151	YP_003084394.1	Herpesviridae	Herpesviridae	Orthoherpesviridae	690	0.0671371	1000	736.56	300.12		16626	0.087	glycoprotein B	Other-Functions	Homo sapiens	dsDNA	Varicellovirus
	152	AHF71065.1	Phenuiviridae	Phenuiviridae	Phenuiviridae	673	0.065483	1080	935.37	313.72		22151	0.116	membrane glycoprotein polyprotein	Structural-Envelope	Homo sapiens	ssRNA(+/-)	Bandavirus
	153	NP_690583.1	Filoviridae	Filoviridae	Filoviridae	673	0.065483	677	538.19	188.98		8252	0.043	virion spike glycoprotein precursor	Structural-Envelope	Homo sapiens	ssRNA(-)	Orthoebolavirus
	154	Q67726.1	Astroviridae	Astroviridae	Astroviridae	667	0.0648992	1436	369.64	340.87		5593	0.029	RNA-dependent RNA polymerase	Replication-Transcription	Homo sapiens	ssRNA(+)	Mamastrovirus
	155	QKO01647.1	Matonaviridae	Matonaviridae	Matonaviridae	663	0.06451	1098	448.05	300.07		6411	0.033	structural polyprotein	Structural-Envelope	Homo sapiens	ssRNA(+)	Rubivirus
	156	AAV48581.1	Filoviridae	Filoviridae	Filoviridae	648	0.0630505	2213	2163.4	297.89		58763	0.307	polymerase	Replication-Transcription	Homo sapiens	ssRNA(-)	Orthoebolavirus
	157	AIF74221.1	Parvoviridae	Parvoviridae	Parvoviridae	648	0.0630505	748	492.71	218.03		7852	0.041	VP2 capsid	Structural-Envelope	Neovison vison	ssDNA(+/-)	Amdoparvovirus
	158	YP_009552475.1	Herpesviridae	Herpesviridae	Orthoherpesviridae	647	0.0629532	1034	421.32	300.69		6194	0.032	glycoprotein B	Glycoprotein	Equus caballus	dsDNA	Percavirus
	159	YP_010086571.1	Parvoviridae	Parvoviridae	Parvoviridae	632	0.0614937	843	395.73	279.69		5742	0.03	VP1-capsid	Structural-Envelope	Homo sapiens	ssDNA(+/-)	Erythroparvovirus
	160	QTE03611.1	Genomoviridae	Genomoviridae-Circoviridae	Genomoviridae	744	0.0723914	401	306.85	45.71		1151	0.006	replication-associated protein	Replication-Transcription	Pteropus tonganus	ssDNA	Gemycircularvirus
	161	CAN89112.1	Reoviridae	Reoviridae	Sedoreoviridae	630	0.0612991	362	329.43	15.64		1279	0.007	VP6	Structural-Envelope	Ovis aries	dsRNA	Orbivirus
	162	YP_031678.1	Retroviridae	Retroviridae	Retroviridae	629	0.0612018	1125	456.81	136.6		5534	0.029	envelope protein	Structural-Envelope	Gallus gallus	ssRNA-RT	Alpharetrovirus
	163	BAA00921.1	Paramyxoviridae	Paramyxoviridae	Paramyxoviridae	629	0.0612018	615	511.55	113.3		7043	0.037	phosphoprotein	Other-Functions	Homo sapiens	ssRNA(-)	Respirovirus
	164	ALE20411.1	Reoviridae	Reoviridae	Sedoreoviridae	625	0.0608126	337	322.44	38.19		1125	0.006	capsid glycoprotein VP7	Structural-Envelope	Sus scrofa	dsRNA	Rotavirus
	165	NP_056907.1	Retroviridae	Retroviridae	Retroviridae	624	0.0607153	1468	688.89	419.1		13292	0.069	gag protein	Structural-Envelope	Homo sapiens	ssRNA-RT	Deltaretrovirus
	166	NP_044335.1	Betaflexiviridae	Betaflexiviridae	Betaflexiviridae	623	0.060618	2105	408.66	580.94		6120	0.032	coat protein	Polyprotein	Malus domestica	ssRNA(+)	Capillovirus
	167	AAB19495.1	Paramyxoviridae	Paramyxoviridae	Paramyxoviridae	621	0.0604234	943	491.35	93.04		6252	0.033	fusion protein	Structural-Envelope	Homo sapiens	ssRNA(-)	Orthorubulavirus
	168	QKU35692.1	Mimiviridae	Mimiviridae-Marseilleviridae	Mimiviridae	619	0.0602288	755	353	128.36		2889	0.015	putative ankyrin repeat protein	Other-Functions	Acanthamoeba castellanii	dsDNA	Mimivirus
	169	6BK6_A	Paramyxoviridae	Paramyxoviridae	Paramyxoviridae	613	0.059645	367	324.56	57.03		1366	0.007	matrix protein	Structural-Envelope	Homo sapiens	ssRNA(-)	Morbillivirus
	170	QGU18502.1	Reoviridae	Reoviridae	Sedoreoviridae	599	0.0582828	563	514.88	61.88		6941	0.036	VP5-outer capsid	Structural-Envelope	Ovis aries	dsRNA	Orbivirus
	171	AGU09694.1	Betaflexiviridae	Betaflexiviridae	Betaflexiviridae	597	0.0580882	2188	971.13	828.83		21368	0.112	replicase	Replication-Transcription	Vitis vinifera	ssRNA(+)	Foveavirus
	172	NP_777385.2	Retroviridae	Retroviridae	Retroviridae	596	0.0579909	515	281.55	156.94		2012	0.011	envelope glycoprotein	Structural-Envelope	Bos taurus	ssRNA-RT	Deltaretrovirus
	173	NP_116409.1	Herpesviridae	Herpesviridae	Orthoherpesviridae	594	0.0577963	944	551.15	344.97		9457	0.049	glycoprotein B	Structural-Envelope	Homo sapiens	dsDNA	Cytomegalovirus
	174	YP_009179299.1	Herpesviridae	Herpesviridae	Orthoherpesviridae	588	0.0572125	1084	598.52	389.85		10580	0.055	DNA polymerase	Replication-Transcription	Homo sapiens	dsDNA	Lymphocryptovirus
	175	AGO32039.1	Reoviridae	Reoviridae	Spinareoviridae	587	0.0571152	339	300.26	39.97		732	0.004	sigma C	Cellular-Regulation	Gallus gallus	dsRNA	Orthoreovirus
	176	AOR17474.1	Picornaviridae	Picornaviridae-Coronaviridae	Picornaviridae	574	0.0558503	2188	275.03	151.64		730	0.004	VP1	Structural-Envelope	Homo sapiens	ssRNA(+)	Enterovirus
	177	AAV48848.3	Birnaviridae	Birnaviridae	Birnaviridae	570	0.0554611	980	521.05	302.19		7412	0.039	polyprotein	Polyprotein	Oncorhynchus mykiss	dsRNA	Aquabirnavirus
	178	CAX33878.1	Birnaviridae	Birnaviridae	Birnaviridae	565	0.0549746	1045	540.33	320.74		8305	0.043	VP1- RNA-dependent RNA polymerase	Replication-Transcription	Gallus gallus	dsRNA	Avibirnavirus
	179	0711245A	Retroviridae	Retroviridae	Retroviridae	553	0.053807	2514	693.97	514.32		12125	0.063	gag-pol polyprotein gPr80	Structural-Envelope	Mus musculus	ssRNA-RT	Gammaretrovirus
	180	APC23164.1	Parvoviridae	Parvoviridae	Parvoviridae	549	0.0534178	693	340.3	240.96		3585	0.019	non-structural protein NS1	Non-structural	Homo sapiens	ssDNA(+/-)	Erythroparvovirus
	181	ACO92353.1	Picornaviridae	Picornaviridae	Picornaviridae	547	0.0532232	2322	791.65	896.32		15272	0.08	polyprotein	Polyprotein	Homo sapiens	ssRNA(+)	Cardiovirus
	182	QHW16755.1	Poxviridae	Poxviridae	Poxviridae	542	0.0527367	408	300.19	90.05		1259	0.007	major envelope protein	Structural-Envelope	Capra hircus	dsDNA	Parapoxvirus
	183	QUP51759.1	Betaflexiviridae	Betaflexiviridae	Betaflexiviridae	538	0.0523475	467	282.77	56.46		637	0.003	coat protein	Structural-Envelope	Solanum tuberosum	ssRNA(+)	Carlavirus
	184	CAR56929.1	Orthomyxoviridae	Orthomyxoviridae	Orthomyxoviridae	532	0.0517637	420	356.5	77.1		2213	0.012	hemagglutinin esterase	Hemagglutinin	Salmo salar	ssRNA(-)	Isavirus
	185	QQM99855.1	Picobirnaviridae	Picobirnaviridae	Picobirnaviridae	528	0.0513745	594	352.67	164.91		2978	0.016	RNA-dependent RNA polymerase	Replication-Transcription	Macaca mulatta	dsRNA	Picobirnavirus
	186	YP_004895090.1	Mimiviridae	Mimiviridae	Mimiviridae	626	0.0609099	729	398.2	171.13		4834	0.025	putative F-box and FNIP repeat-containing protein	Other-Functions	Acanthamoeba castellanii	dsDNA	Mimivirus
	187	AJT39532.1	Parvoviridae	Parvoviridae	Parvoviridae	506	0.0492339	1037	691.17	326.52		10767	0.056	structural protein	Structural-Envelope	Sus scrofa	ssDNA(+/-)	Tetraparvovirus
	188	AZQ00683.1	Potyviridae	Potyviridae	Potyviridae	503	0.048942	2628	765.66	851.74		12567	0.066	polyprotein	Polyprotein	Triticum aestivum	ssRNA(+)	Bymovirus
	189	AGC36402.1	Picornaviridae	Picornaviridae	Picornaviridae	498	0.0484555	2446	530.05	747.18		7845	0.041	polyprotein	Polyprotein	Homo sapiens	ssRNA(+)	Kobuvirus
	190	QUS52949.1	Adenoviridae	Adenoviridae	Adenoviridae	497	0.0483582	709	433.24	126.24		3970	0.021	penton base	Structural-Envelope	Homo sapiens	dsDNA	Mastadenovirus
	191	5FSG_A	Hantaviridae	Hantaviridae-Paramyxoviridae-Retroviridae-Flaviviridae	Hantaviridae	490	0.0476771	430	318.53	140.03		2131	0.011	nucleocapsid protein	Structural-Envelope	Rattus norvegicus	ssRNA(-)	Orthohantavirus
	192	NP_056886.1	Retroviridae	Retroviridae	Retroviridae	489	0.0475798	1603	725.65	266.49		11259	0.059	gag protein	Structural-Envelope	Gallus gallus	ssRNA-RT	Alpharetrovirus
	193	QRG45927.1	Nairoviridae	Nairoviridae	Nairoviridae	488	0.0474825	1700	887.35	759.93		16285	0.085	glycoprotein precursor	Glycoprotein	Homo sapiens	ssRNA(-)	Orthonairovirus
	194	YP_009508797.1	Parvoviridae	Parvoviridae	Parvoviridae	486	0.0472879	891	485.2	256.14		5547	0.029	NS1	Non-structural	Sus scrofa	ssDNA(+/-)	Bocaparvovirus
	195	AKI18383.1	Herpesviridae	Herpesviridae	Orthoherpesviridae	476	0.0463149	876	823.41	54.54		12740	0.067	tegument protein TRS1	Structural-Envelope	Homo sapiens	dsDNA	Cytomegalovirus
	196	AGB67759.1	Picornaviridae	Picornaviridae	Picornaviridae	469	0.0456338	2238	765.64	825.86		12406	0.065	polyprotein	Polyprotein	Sus scrofa	ssRNA(+)	Teschovirus
	197	YP_009351861.1	Flaviviridae	Flaviviridae	Flaviviridae	462	0.0449527	3416	1024.45	1234.58		17648	0.092	non-structural protein	Non-structural	Aedes aegypti	ssRNA(+)	Flavivirus
	198	AKZ66476.1	Coronaviridae	Coronaviridae	Coronaviridae	458	0.0445635	1481	459.03	514.21		6100	0.032	spike protein	Structural-Envelope	Felis catus	ssRNA(+)	Alphacoronavirus
	199	YP_006468898.1	Tospoviridae	Tospoviridae-Peribunyaviridae	Tospoviridae	456	0.0443689	2932	1497.06	1300.69		28034	0.146	RNA-dependent RNA polymerase	Replication-Transcription	Arachis hypogaea	ssRNA(+/-)	Orthotospovirus
	200	7M5E_A	Coronaviridae	Coronaviridae	Coronaviridae	454	0.0441743	1359	1093.45	474.83		18799	0.098	Spike protein	Structural-Envelope	Homo sapiens	ssRNA(+)	Betacoronavirus
	201	YP_009552729.1	Polyomaviridae	Polyomaviridae	Polyomaviridae	454	0.0441743	359	285.16	62.51		645	0.003	VP2-capsid	Structural-Envelope	Homo sapiens	dsDNA	Betapolyomavirus
	202	ADJ18278.1	Anelloviridae	Anelloviridae	Anelloviridae	452	0.0439797	455	396.89	98.42		2827	0.015	VP1-capsid	Structural-Envelope	Gallus gallus	ssDNA(-)	Gyrovirus
	203	QQP29627.1	Flaviviridae	Flaviviridae	Flaviviridae	823	0.0800781	3387	500.47	368.03		9149	0.048	polyprotein	Polyprotein	Homo sapiens	ssRNA(+)	Orthoflavivirus
	204	AET72462.1	Picornaviridae	Picornaviridae-Coronaviridae	Picornaviridae	446	0.0433959	2159	593.71	792.12		9017	0.047	polyprotein	Polyprotein	Homo sapiens	ssRNA(+)	Enterovirus
	205	NP_598314.1	Coronaviridae	Coronaviridae	Coronaviridae	444	0.0432013	441	431.03	35.02		3325	0.017	nucleocapsid protein	Structural-Envelope	Sus scrofa	ssRNA(+)	Alphacoronavirus
	206	YP_009345901.1	Picornaviridae	Picornaviridae	Picornaviridae	430	0.0418391	2480	857.36	950.43		13496	0.07	polyprotein	Polyprotein	Sus scrofa	ssRNA(+)	Sapelovirus
	207	AGX86088.1	Reoviridae	Reoviridae	Sedoreoviridae	430	0.0418391	378	352.1	24.96		1287	0.007	NS2	Non-structural	Ovis aries	dsRNA	Orbivirus
	208	ARU09832.1	Solemoviridae	Solemoviridae-Luteoviridae-Geminiviridae	Solemoviridae	429	0.0417418	696	369.91	226.5		3003	0.016	coat protein	Structural-Envelope	Cucurbitaceae	ssRNA(+)	Polerovirus
	209	QAG21139.1	Herpesviridae	Herpesviridae	Orthoherpesviridae	427	0.0415472	3201	3106.13	363.76		59255	0.309	BPLF1	Structural-Envelope	Homo sapiens	dsDNA	Lymphocryptovirus
	210	YP_010085063.1	Tospoviridae	Tospoviridae-Peribunyaviridae	Tospoviridae	413	0.040185	1195	1000.17	315.37		14878	0.078	glycoprotein precursor	Glycoprotein	Solanum lycopersicum	ssRNA(+/-)	Orthotospovirus
	211	AQX34698.1	Reoviridae	Reoviridae	Sedoreoviridae	412	0.0400877	563	525.23	88.36		4938	0.026	NS1	Non-structural	Ovis aries	dsRNA	Orbivirus
	212	QVW56497.1	Genomoviridae	Genomoviridae-Circoviridae	Genomoviridae	581	0.0565314	388	304.2	21.19		623	0.003	capsid protein	Structural-Envelope	Pteropus tonganus	ssDNA	Gemycircularvirus
	213	QOR29584.1	Dicistroviridae	Dicistroviridae	Dicistroviridae	409	0.0397958	2495	361.64	456.86		3639	0.019	capsid protein	Structural-Envelope	Apis mellifera	ssRNA(+)	Triatovirus
	214	YP_009513193.1	Nairoviridae	Nairoviridae-Peribunyaviridae	Nairoviridae	409	0.0397958	673	296.43	165.62		1819	0.009	nucleoprotein	Structural-Envelope	Homo sapiens	ssRNA(-)	Orthonairovirus
	215	APG77540.1	Virgaviridae	Virgaviridae	Virgaviridae	408	0.0396985	1637	1223.75	551.35		19254	0.101	RNA-dependent RNA polymerase	Replication-Transcription	Solanum lycopersicum	ssRNA(+)	Tobamovirus
	216	AYA94517.1	Papillomaviridae	Papillomaviridae	Papillomaviridae	407	0.0396012	541	510.79	43.43		4543	0.024	L2 protein-capsid	Other-Functions	Homo sapiens	dsDNA	Gammapapillomavirus
	217	ATZ76094.1	Hypoviridae	Hypoviridae	Hypoviridae	406	0.0395039	624	301.15	132.6		1215	0.006	ORFA	Other-Functions	Cryphonectria parasitica	ssRNA(+)	Alphahypovirus
	218	QSJ02959.1	Coronaviridae	Coronaviridae	Coronaviridae	405	0.0394066	457	384.25	118.28		2494	0.013	nucleocapsid protein	Structural-Envelope	Homo sapiens	ssRNA(+)	Betacoronavirus
	219	BAW81815.1	Bromoviridae	Bromoviridae	Bromoviridae	402	0.0391147	861	595.74	336.89		7093	0.037	2a protein- RNA-dependent RNA polymerase	Replication-Transcription	Capsicum annuum	ssRNA(+)	Cucumovirus
	220	ATE46284.1	Potyviridae	Potyviridae	Potyviridae	394	0.0383363	3133	629.02	671.64		7083	0.037	polyprotein	Polyprotein	Saccharum officinarum	ssRNA(+)	Poacevirus
	221	YP_004089623.1	Betaflexiviridae	Betaflexiviridae	Betaflexiviridae	392	0.0381417	421	374.07	70.95		1821	0.01	coat protein	Structural-Envelope	Pyrus communis	ssRNA(+)	Foveavirus
	222	YP_009513274.1	Filoviridae	Filoviridae	Filoviridae	386	0.0375579	739	711.81	122.3		7888	0.041	nucleoprotein	Structural-Envelope	Homo sapiens	ssRNA(-)	Orthoebolavirus
	223	QJD34359.1	Papillomaviridae	Papillomaviridae	Papillomaviridae	386	0.0375579	470	458.33	29.23		2783	0.015	L2-late protein	Other-Functions	Homo sapiens	dsDNA	Alphapapillomavirus
	224	YP_009666113.1	Nairoviridae	Nairoviridae-Peribunyaviridae	Nairoviridae	384	0.0373633	4010	2483.1	1834.32		43020	0.225	RNA-dependent RNA polymerase	Replication-Transcription	Homo sapiens	ssRNA(-)	Orthonairovirus
	225	CAC80000.1	Bromoviridae	Bromoviridae	Bromoviridae	383	0.037266	1009	775.28	334.2		9567	0.05	1a protein-helicase-replicase	Replication-Transcription	Capsicum annuum	ssRNA(+)	Cucumovirus
	226	QMP82847.1	Parvoviridae	Parvoviridae	Parvoviridae	381	0.0370714	860	401.23	268.35		3483	0.018	NS1	Non-structural	Homo sapiens	ssDNA(+/-)	Bocaparvovirus
	227	ACE80203.1	Picornaviridae	Picornaviridae-Hepadnaviridae	Picornaviridae	380	0.0369741	2252	967.25	958.05		13741	0.072	polyprotein	Polyprotein	Anatidae	ssRNA(+)	Avihepatovirus
	228	AFO11486.1	Caulimoviridae	Caulimoviridae	Caulimoviridae	377	0.0366822	1953	371.54	466.92		2949	0.015	polyprotein	Polyprotein	Saccharum	dsDNA-RT	Badnavirus
	229	ARC95292.1	Picornaviridae	Picornaviridae	Picornaviridae	376	0.0365849	2391	534.35	672.88		5271	0.028	VP1 protein	Polyprotein	Sus scrofa	ssRNA(+)	Enterovirus
	230	ABX25829.1	Retroviridae	Retroviridae	Retroviridae	372	0.0361957	502	294.93	152.51		1444	0.008	gag protein	Structural-Envelope	Feliformia	ssRNA-RT	Lentivirus
	231	QBN85124.1	Herpesviridae	Herpesviridae	Orthoherpesviridae	370	0.0360011	890	779.1	175.93		9307	0.049	helicase-primase helicase subunit	Replication-Transcription	Homo sapiens	dsDNA	Lymphocryptovirus
	232	AMB65767.1	Herpesviridae	Herpesviridae	Orthoherpesviridae	370	0.0360011	424	344.58	79.89		1269	0.007	thymidine kinase	Hypothetical	Homo sapiens	dsDNA	Simplexvirus
	233	AWW11242.1	Herpesviridae	Herpesviridae	Orthoherpesviridae	369	0.0359038	3164	2861.39	735.45		47701	0.249	UL36- large tegument protein	Other-Functions	Homo sapiens	dsDNA	Simplexvirus
	234	YP_007906023.1	Adenoviridae	Adenoviridae	Adenoviridae	365	0.0355146	612	410.96	180.85		2970	0.016	fiber	Structural-Envelope	Homo sapiens	dsDNA	Mastadenovirus
	235	YP_010085229.1	Poxviridae	Poxviridae	Poxviridae	361	0.0351254	709	334.27	225.61		2219	0.012	4b core protein	Structural-Envelope	Gallus gallus	dsDNA	Avipoxvirus
	236	QJI53447.1	Iflaviridae	Iflaviridae-Totiviridae-Dicistroviridae	Iflaviridae	359	0.0349308	3763	853.39	1133.07		11428	0.06	polyprotein	Polyprotein	Apis mellifera	ssRNA(+)	Iflavirus
	237	BBG62182.2	Polyomaviridae	Polyomaviridae	Polyomaviridae	358	0.0348335	744	596.78	216.41		6061	0.032	large T antigen	Replication-Transcription	Homo sapiens	dsDNA	Betapolyomavirus
	238	YP_009824993.1	Coronaviridae	Coronaviridae	Coronaviridae	356	0.0346389	470	351.01	90.57		1455	0.008	nucleocapsid protein	Structural-Envelope	Felis catus	ssRNA(+)	Alphacoronavirus
	239	YP_002308464.1	Alphaflexiviridae	Alphaflexiviridae	Alphaflexiviridae	355	0.0345416	1507	1428.44	184.36		20140	0.105	RNA-dependent RNA polymerase	Replication-Transcription	Solanum tuberosum	ssRNA(+)	Potexvirus
	240	AHV84051.1	Herpesviridae	Herpesviridae	Orthoherpesviridae	354	0.0344443	981	828.9	187.42		9638	0.05	helicase-primase helicase subunit	Replication-Transcription	Homo sapiens	dsDNA	Simplexvirus
	241	NP_041242.1	Parvoviridae	Parvoviridae	Parvoviridae	353	0.034347	721	581.11	169.24		5423	0.028	NS1	Non-structural	Canis lupus familiaris	ssDNA(+/-)	Protoparvovirus
	242	YP_052956.1	Reoviridae	Reoviridae	Sedoreoviridae	350	0.0340551	353	336.31	44.92		956	0.005	VP7-capsid	Structural-Envelope	Bos taurus	dsRNA	Orbivirus
	243	NP_957802.1	Poxviridae	Poxviridae	Poxviridae	349	0.0339578	1012	666.37	378.09		7104	0.037	DNA polymerase	Replication-Transcription	Homo sapiens	dsDNA	Avipoxvirus
	244	QGY64368.1	Adenoviridae	Adenoviridae	Adenoviridae	344	0.0334713	1067	759.04	83.55		8083	0.042	hexon-assembly-100K	Other-Functions	Homo sapiens	dsDNA	Mastadenovirus
	245	NP_045004.1	Closteroviridae	Closteroviridae	Closteroviridae	343	0.033374	618	357.96	199.42		2254	0.012	heat shock protein 70	Stress-Response	Solanum lycopersicum	ssRNA(+)	Crinivirus
	246	QPZ88447.1	Tospoviridae	Tospoviridae	Tospoviridae	343	0.033374	492	445.92	64.2		2811	0.015	NSs non-structural protein	Non-structural	Capsicum	ssRNA(+/-)	Orthotospovirus
	247	ACK77584.1	Rhabdoviridae	Rhabdoviridae	Rhabdoviridae	341	0.0331794	750	389.53	171.24		2474	0.013	glycoprotein	Structural-Envelope	Cyprinus carpio	ssRNA(-)	Vesiculovirus
	248	NP_044188.1	Adenoviridae	Adenoviridae	Adenoviridae	339	0.0329848	502	411.57	87.48		2302	0.012	IVa2-maturation	Hypothetical	Homo sapiens	dsDNA	Mastadenovirus
	249	QOE76799.1	Orthomyxoviridae	Orthomyxoviridae	Orthomyxoviridae	338	0.0328875	693	598.11	149.91		5508	0.029	hemagglutinin-esterase	Hemagglutinin	Homo sapiens	ssRNA(-)	Gammainfluenzavirus
	250	AAN04389.1	Poxviridae	Poxviridae-Phycodnaviridae-Baculoviridae-Mimiviridae-Asfarviridae-Nimaviridae-Alloherpesviridae-Nudiviridae-Hytrosaviridae-Caulimoviridae	Poxviridae	336	0.0326929	939	746.86	143.04		7774	0.041	ribonucleotide reductase large subunit	Other-Functions	Homo sapiens	dsDNA	Orthopoxvirus
	251	BAV53465.1	Solemoviridae	Solemoviridae-Luteoviridae-Geminiviridae	Solemoviridae	335	0.0325956	738	362.18	240.06		2339	0.012	coat protein	Structural-Envelope	Solanum tuberosum	ssRNA(+)	Polerovirus
	252	AMB66415.1	Herpesviridae	Herpesviridae	Orthoherpesviridae	333	0.032401	1443	1254.98	351.39		16513	0.086	major capsid protein	Structural-Envelope	Homo sapiens	dsDNA	Simplexvirus
	253	CAA01837.1	Arteriviridae	Arteriviridae	Arteriviridae	331	0.0322064	3859	1700.25	763.67		23526	0.123	polyprotein pp1a	Polyprotein	Sus scrofa	ssRNA(+)	Betaarterivirus
	254	QBK85816.1	Iridoviridae	Iridoviridae-Marseilleviridae	Iridoviridae	327	0.0318172	527	344.49	136.82		1616	0.008	major capsid protein	Structural-Envelope	Lates calcarifer	dsDNA	Ranavirus
	255	AID16660.1	Coronaviridae	Coronaviridae	Coronaviridae	325	0.0316226	441	386.64	99.65		1982	0.01	hemagglutinin-esterase	Hemagglutinin	Homo sapiens	ssRNA(+)	Betacoronavirus
	256	ARX74206.1	Paramyxoviridae	Paramyxoviridae	Paramyxoviridae	319	0.0310388	565	500.76	121.28		3589	0.019	fusion protein	Structural-Envelope	Homo sapiens	ssRNA(-)	Respirovirus
	257	AAA46204.1	Retroviridae	Retroviridae	Retroviridae	317	0.0308442	544	309.96	76.74		717	0.004	tax protein	Glycoprotein	Homo sapiens	ssRNA-RT	Deltaretrovirus
	258	QED45302.1	Potyviridae	Potyviridae	Potyviridae	315	0.0306496	3415	1244.39	1406.21		15629	0.082	polyprotein	Polyprotein	Allium sativum	ssRNA(+)	Potyvirus
	259	ATZ69454.1	Caulimoviridae	Caulimoviridae	Caulimoviridae	575	0.0559476	2031	488.91	638.35		8261	0.043	polyprotein- putative movement protein	Transport	Theobroma cacao	dsDNA-RT	Badnavirus
	260	BBG62110.2	Polyomaviridae	Polyomaviridae	Polyomaviridae	311	0.0302604	495	320.96	117.94		1120	0.006	VP1-capsid	Structural-Envelope	Homo sapiens	dsDNA	Alphapolyomavirus
	261	YP_009351850.1	Reoviridae	Reoviridae	Spinareoviridae	310	0.0301631	1275	1069.43	414.47		12468	0.065	RNA-dependent RNA polymerase	Replication-Transcription	Gallus gallus	dsRNA	Orthoreovirus
	262	BAB33175.1	Retroviridae	Retroviridae	Retroviridae	309	0.0300658	1000	838.94	252.76		8614	0.045	envelope protein	Structural-Envelope	Puma concolor	ssRNA-RT	Spumavirus
	263	YP_006272973.1	Adenoviridae	Adenoviridae	Adenoviridae	306	0.0297739	443	279.45	107.63		653	0.003	fiber protein	Structural-Envelope	Homo sapiens	dsDNA	Mastadenovirus
	264	QBH76564.1	Herpesviridae	Herpesviridae	Orthoherpesviridae	305	0.0296766	1240	1006.56	177.66		10913	0.057	helicase-primase -UL52	Replication-Transcription	Homo sapiens	dsDNA	Simplexvirus
	265	ASA48525.1	Anelloviridae	Anelloviridae	Anelloviridae	305	0.0296766	524	463.81	45.96		2659	0.014	ORF1	Other-Functions	Leptonychotes weddellii	ssDNA(-)	Lambdatorquevirus
	266	QYA72637.1	Potyviridae	Potyviridae-Mimiviridae	Potyviridae	301	0.0292874	2916	1049.44	1098.46		11681	0.061	polyprotein	Polyprotein	Manihot esculenta	ssRNA(+)	Ipomovirus
	267	P03364.3	Retroviridae	Retroviridae	Retroviridae	299	0.0290928	1880	537.98	368.23		4214	0.022	pol protein	Polyprotein	Capra hircus	ssRNA-RT	Betaretrovirus
	268	AYV99177.1	Flaviviridae	Flaviviridae	Flaviviridae	296	0.0288009	3663	1293.05	1473.8		15374	0.08	polyprotein	Polyprotein	Sus scrofa	ssRNA(+)	Pestivirus
	269	QQG34656.1	Tymoviridae	Tymoviridae-Picornaviridae	Tymoviridae	294	0.0286063	2168	551.1	732.79		5097	0.027	polyprotein	Polyprotein	Vitis vinifera	ssRNA(+)	Marafivirus
	270	AMB66209.1	Herpesviridae	Herpesviridae	Orthoherpesviridae	294	0.0286063	1312	1128.34	243.71		12451	0.065	single-stranded DNA-binding protein	Binding-Protein	Homo sapiens	dsDNA	Simplexvirus
	271	AQW44800.1	Secoviridae	Secoviridae	Secoviridae	292	0.0284117	2376	1510.31	935.06		18260	0.095	polyprotein	Polyprotein	Vitis vinifera	ssRNA(+)	Nepovirus
	272	QNJ57194.1	Anelloviridae	Anelloviridae	Anelloviridae	292	0.0284117	649	432	188.25		2503	0.013	ORF1	Other-Functions	Sus scrofa	ssDNA(-)	Iotatorquevirus
	273	YP_009664807.1	Closteroviridae	Closteroviridae	Closteroviridae	292	0.0284117	611	386.24	224.08		2334	0.012	heat shock protein 70	Other-Functions	Vitis vinifera	ssRNA(+)	Closterovirus
	274	QYA72453.1	Secoviridae	Secoviridae	Secoviridae	291	0.0283144	1940	1245.75	774.24		14387	0.075	polyprotein	Polyprotein	Prunus avium	ssRNA(+)	Fabavirus
	275	YP_009505443.1	Paramyxoviridae	Paramyxoviridae	Paramyxoviridae	291	0.0283144	391	282.57	98.52		632	0.003	phosphoprotein	Other-Functions	Homo sapiens	ssRNA(-)	Orthorubulavirus
	276	NP_944422.2	Herpesviridae	Herpesviridae	Orthoherpesviridae	289	0.0281198	795	521.79	250.52		3909	0.02	DNA packaging terminase subunit 1	Other-Functions	Homo sapiens	dsDNA	Simplexvirus
	277	BBG62074.2	Polyomaviridae	Polyomaviridae	Polyomaviridae	288	0.0280225	801	351.17	232.78		1865	0.01	large T antigen	Other-Functions	Homo sapiens	dsDNA	Deltapolyomavirus
	278	YP_392514.1	Reoviridae	Reoviridae	Sedoreoviridae	288	0.0280225	744	578.58	227.94		4413	0.023	VP4	Structural-Envelope	Sus scrofa	dsRNA	Rotavirus
	279	YP_009507774.1	Reoviridae	Reoviridae	Spinareoviridae	286	0.0278279	588	538.96	77.09		3537	0.018	major capsid protein	Structural-Envelope	Oryza sativa	dsRNA	Fijivirus
	280	AGE49692.1	Phycodnaviridae	Phycodnaviridae	Phycodnaviridae	283	0.027536	939	306.31	237.91		1231	0.006	DNA polymerase	Replication-Transcription	Chlorella variabilis	dsDNA	Chlorovirus
	281	AMB66386.1	Herpesviridae	Herpesviridae	Orthoherpesviridae	283	0.027536	779	577.87	179.19		4193	0.022	envelope glycoprotein G	Structural-Envelope	Homo sapiens	dsDNA	Simplexvirus
	282	AYA83039.1	Filoviridae	Filoviridae	Filoviridae	282	0.0274387	373	313.05	78.71		641	0.003	VP35	Structural-Envelope	Homo sapiens	ssRNA(-)	Orthoebolavirus
	283	ABX25833.1	Retroviridae	Retroviridae	Retroviridae	280	0.0272441	870	509.6	259.97		3339	0.017	env protein	Structural-Envelope	Puma concolor	ssRNA-RT	Lentivirus
	284	QOL70884.1	Orthomyxoviridae	Orthomyxoviridae	Orthomyxoviridae	280	0.0272441	455	385.75	86.97		1547	0.008	fusion protein	Structural-Envelope	Salmo salar	ssRNA(-)	Isavirus
	285	BCK34805.1	Herpesviridae	Herpesviridae	Orthoherpesviridae	275	0.0267576	1206	927.85	122.4		8737	0.046	EBNA-3B- nuclear antigen	Other-Functions	Homo sapiens	dsDNA	Lymphocryptovirus
	286	QAD37909.1	Herpesviridae	Herpesviridae	Orthoherpesviridae	274	0.0266603	978	854.67	220.34		7886	0.041	EBNA-3A-nuclear antigen	Other-Functions	Homo sapiens	dsDNA	Lymphocryptovirus
	287	YP_009448179.1	Astroviridae	Astroviridae	Astroviridae	271	0.0263684	1389	466.95	434.57		3488	0.018	ORF1ab	Non-structural	Sus scrofa	ssRNA(+)	Mamastrovirus
	288	QGY64372.1	Adenoviridae	Adenoviridae	Adenoviridae	265	0.0257846	626	452.65	106.91		2318	0.012	E1B 55K-large T antigen	Regulation-Control	Homo sapiens	dsDNA	Mastadenovirus
	289	YP_002268402.1	Picornaviridae	Picornaviridae	Picornaviridae	264	0.0256873	2181	1830.06	757.25		20691	0.108	polyprotein	Polyprotein	Sus scrofa	ssRNA(+)	Senecavirus
	290	YP_009552848.1	Tombusviridae	Tombusviridae-Luteoviridae-Solemoviridae	Tombusviridae	264	0.0256873	953	663.32	273.86		5097	0.027	RNA-dependent RNA polymerase	Replication-Transcription	Triticum aestivum	ssRNA(+)	Luteovirus
	291	SBS69695.1	Herpesviridae	Herpesviridae	Orthoherpesviridae	264	0.0256873	792	485.92	281.73		3107	0.016	ubiquitin E3 ligase ICP0	Other-Functions	Homo sapiens	dsDNA	Simplexvirus
	292	CBG22680.1	Adenoviridae	Adenoviridae	Adenoviridae	264	0.0256873	617	446.16	178.08		2562	0.013	penton base	Other-Functions	Homo sapiens	dsDNA	Mastadenovirus
	293	YP_010086221.1	Phenuiviridae	Phenuiviridae-Peribunyaviridae	Phenuiviridae	422	0.0410607	1464	958.59	476.54		14610	0.076	glycoprotein	Structural-Envelope	Homo sapiens	ssRNA(+/-)	Phlebovirus
	294	ARA91676.1	Anelloviridae	Anelloviridae	Anelloviridae	257	0.0250062	643	446.3	182.54		2357	0.012	ORF1	Other-Functions	Sus scrofa	ssDNA(-)	Iotatorquevirus
	295	AIE40966.1	Poxviridae	Poxviridae	Poxviridae	256	0.0249089	496	323.71	78.45		695	0.004	CPXV217 protein-IL-1 convertase	Other-Functions	Homo sapiens	dsDNA	Orthopoxvirus
	296	YP_009352936.1	Herpesviridae	Herpesviridae	Orthoherpesviridae	252	0.0245197	859	737.96	143.92		5729	0.03	DNA packaging terminase subunit 2	Replication-Transcription	Homo sapiens	dsDNA	Simplexvirus
	297	AZR67740.1	Adenoviridae	Adenoviridae	Adenoviridae	252	0.0245197	406	344.72	29.88		723	0.004	pV-core protein	Structural-Envelope	Homo sapiens	dsDNA	Mastadenovirus
	298	AMB66203.1	Herpesviridae	Herpesviridae-Rhabdoviridae	Orthoherpesviridae	249	0.0242278	961	464.6	160.38		2442	0.013	DNA packaging tegument protein UL25	Other-Functions	Homo sapiens	dsDNA	Simplexvirus
	299	AMJ52831.2	Herpesviridae	Herpesviridae	Orthoherpesviridae	249	0.0242278	642	638.45	3.3		4234	0.022	protein UL150	Non-structural	Homo sapiens	dsDNA	Cytomegalovirus
	300	AMB61086.1	Adenoviridae	Adenoviridae	Adenoviridae	249	0.0242278	618	558.26	84.96		3448	0.018	pIIIa-capsid protein	Structural-Envelope	Homo sapiens	dsDNA	Mastadenovirus
	301	AYA49804.1	Herpesviridae	Herpesviridae	Orthoherpesviridae	248	0.0241305	1261	1229.05	98.25		11689	0.061	BOLF1-tegument	Structural-Envelope	Homo sapiens	dsDNA	Lymphocryptovirus
	302	QTE03943.1	Parvoviridae	Parvoviridae	Parvoviridae	248	0.0241305	676	538.35	166.08		3365	0.018	Rep 78 protein	Replication-Transcription	Homo sapiens	ssDNA(+/-)	Dependoparvovirus
	303	AID55207.1	Astroviridae	Astroviridae	Astroviridae	245	0.0238386	745	478.68	245.78		2686	0.014	capsid protein	Structural-Envelope	Gallus gallus	ssRNA(+)	Avastrovirus
	304	AZK35897.1	Anelloviridae	Anelloviridae	Anelloviridae	244	0.0237413	824	379.41	264.8		1872	0.01	ORF1	Hypothetical	Homo sapiens	ssDNA(-)	Alphatorquevirus
	305	AWW13352.1	Herpesviridae	Herpesviridae	Orthoherpesviridae	242	0.0235467	1318	1048	397.07		8006	0.042	transcriptional regulator ICP4	Other-Functions	Homo sapiens	dsDNA	Simplexvirus
	306	ACU01783.1	Arteriviridae	Arteriviridae	Arteriviridae	239	0.0232548	2433	1034.64	949		9110	0.048	polyprotein 1a	Replication-Transcription	Sus scrofa	ssRNA(+)	Betaarterivirus
	307	7LBE_C	Herpesviridae	Herpesviridae	Orthoherpesviridae	238	0.0231575	472	279.04	152.61		832	0.004	glycoprotein O	Structural-Envelope	Homo sapiens	dsDNA	Cytomegalovirus
	308	AMB66406.1	Herpesviridae	Herpesviridae	Orthoherpesviridae	237	0.0230602	914	820.08	134.14		6306	0.033	DNA replication origin-binding helicase	Replication-Transcription	Homo sapiens	dsDNA	Simplexvirus
	309	ADJ00320.1	Reoviridae	Reoviridae	Spinareoviridae	236	0.0229628	709	661.9	111.38		4482	0.023	muB - outer shell	Structural-Envelope	Gallus gallus	dsRNA	Orthoreovirus
	310	YP_009214659.1	Arteriviridae	Arteriviridae	Arteriviridae	234	0.0227682	4054	1581.93	1155.93		15512	0.081	polyprotein	Polyprotein	Equus caballus	ssRNA(+)	Alphaarterivirus
	311	BCK34806.1	Herpesviridae	Herpesviridae	Orthoherpesviridae	234	0.0227682	1089	874.94	260.9		6155	0.032	nuclear antigen EBNA-3C	Other-Functions	Homo sapiens	dsDNA	Lymphocryptovirus
	312	AAA43011.1	Retroviridae	Retroviridae	Retroviridae	234	0.0227682	512	339.81	144.32		1109	0.006	gag protein	Structural-Envelope	Equus caballus	ssRNA-RT	Lentivirus
	313	QBA84868.1	Parvoviridae	Parvoviridae	Parvoviridae	232	0.0225736	1190	871.05	310.65		6851	0.036	capsid protein	Structural-Envelope	Sus scrofa	ssDNA(+/-)	Copiparvovirus
	314	AMB66268.1	Herpesviridae	Herpesviridae	Orthoherpesviridae	232	0.0225736	756	672.78	112.44		4608	0.024	DNA packaging tegument protein UL17	Structural-Envelope	Homo sapiens	dsDNA	Simplexvirus
	315	QAD27837.1	Herpesviridae	Herpesviridae	Orthoherpesviridae	232	0.0225736	561	473.52	57.98		2181	0.011	EBNA-2	Other-Functions	Homo sapiens	dsDNA	Lymphocryptovirus
	316	AAA46240.1	Rhabdoviridae	Rhabdoviridae	Rhabdoviridae	231	0.0224763	413	316.08	117.14		853	0.004	nucleoprotein	Structural-Envelope	Oncorhynchus mykiss	ssRNA(-)	Novirhabdovirus
	317	NP_612691.1	Herpesviridae	Herpesviridae	Orthoherpesviridae	230	0.022379	2275	2224.49	141		22342	0.117	large tegument protein	Structural-Envelope	Homo sapiens	dsDNA	Cytomegalovirus
	318	QYC92650.1	Baculoviridae	Baculoviridae	Baculoviridae	230	0.022379	1172	945.16	242.78		7825	0.041	DNA polymerase	Replication-Transcription	Lymantria dispar	dsDNA	Alphabaculovirus
	319	YP_009666846.1	Paramyxoviridae	Paramyxoviridae	Paramyxoviridae	230	0.022379	854	506.91	131.85		2583	0.013	hemagglutinin-neuraminidase	Other-Functions	Homo sapiens	ssRNA(-)	Respirovirus
	320	YP_006200960.1	Rhabdoviridae	Rhabdoviridae	Rhabdoviridae	229	0.0222817	662	519	138.66		2798	0.015	glycoprotein G	Structural-Envelope	Bos taurus	ssRNA(-)	Ephemerovirus
	321	ACN81881.1	Poxviridae	Poxviridae	Poxviridae	227	0.0220871	1321	1113.48	388.64		9533	0.05	DNA-dependent RNA polymerase subunit rpo147	Replication-Transcription	Homo sapiens	dsDNA	Orthopoxvirus
	322	AMB66419.1	Herpesviridae	Herpesviridae	Orthoherpesviridae	226	0.0219898	413	332.84	56.72		606	0.003	thymidine kinase	Other-Functions	Homo sapiens	dsDNA	Simplexvirus
	323	AYA93568.1	Papillomaviridae	Papillomaviridae	Papillomaviridae	320	0.0311361	412	390.06	33.94		1623	0.008	E2 protein	Replication-Transcription	Homo sapiens	dsDNA	Gammapapillomavirus
	324	AKH48996.1	Arenaviridae	Arenaviridae	Arenaviridae	224	0.0217952	2088	1935.8	492.1		18573	0.097	L polymerase	Replication-Transcription	Boa constrictor	ssRNA(+/-)	Reptarenavirus
	325	AMB65784.1	Herpesviridae	Herpesviridae	Orthoherpesviridae	224	0.0217952	1299	1093.59	171.44		9030	0.047	UL39	Other-Functions	Homo sapiens	dsDNA	Simplexvirus
	326	ASA40120.1	Caulimoviridae	Caulimoviridae-Phycodnaviridae	Caulimoviridae	223	0.0216979	2005	435.17	609.28		2678	0.014	polyprotein	Other-Functions	Dioscorea cayenensis subsp. rotundata	dsDNA-RT	Badnavirus
	327	DAC85029.1	Betaflexiviridae	Betaflexiviridae	Betaflexiviridae	222	0.0216006	1868	1636.58	566.24		15080	0.079	RdRp	Replication-Transcription	Vitis vinifera	ssRNA(+)	Trichovirus
	328	AKI08798.1	Herpesviridae	Herpesviridae	Orthoherpesviridae	219	0.0213087	710	535.41	215.49		2942	0.015	capsid maturation protease	Structural-Envelope	Homo sapiens	dsDNA	Cytomegalovirus
	329	YP_009026384.1	Picornaviridae	Picornaviridae	Picornaviridae	218	0.0212114	2550	703.73	812.9		5230	0.027	polyprotein	Polyprotein	Homo sapiens	ssRNA(+)	Cosavirus
	330	YP_009021566.1	Parvoviridae	Parvoviridae	Parvoviridae	216	0.0210168	662	488.7	186.19		2464	0.013	replicase	Non-structural	Sus scrofa	ssDNA(+/-)	Copiparvovirus
	331	YP_009268819.1	Poxviridae	Poxviridae	Poxviridae	215	0.0209195	919	857.12	149.39		6136	0.032	CPXV142 protein	Other-Functions	Homo sapiens	dsDNA	Orthopoxvirus
	332	ADR30470.1	Reoviridae	Reoviridae	Spinareoviridae	215	0.0209195	368	334.25	57.89		640	0.003	sigma B protein	Other-Functions	Gallus gallus	dsRNA	Orthoreovirus
	333	AGZ95200.1	Herpesviridae	Herpesviridae	Orthoherpesviridae	213	0.0207249	711	446.24	238.5		2134	0.011	BGRF1/BDRF1	Other-Functions	Homo sapiens	dsDNA	Lymphocryptovirus
	334	NP_258306.1	Baculoviridae	Baculoviridae	Baculoviridae	210	0.020433	918	515.02	330.07		2832	0.015	lef-8	Other-Functions	Lymantria dispar	dsDNA	Alphabaculovirus
	335	YP_003084389.1	Herpesviridae	Herpesviridae	Orthoherpesviridae	210	0.020433	653	578.46	81.44		3033	0.016	DNA packaging protein UL32	Other-Functions	Homo sapiens	dsDNA	Simplexvirus
	336	AAU06813.1	Retroviridae	Retroviridae	Retroviridae	209	0.0203357	628	473.16	148.52		2041	0.011	envelope protein	Structural-Envelope	Gallus gallus	ssRNA-RT	Alpharetrovirus
	337	SNB54148.1	Poxviridae	Poxviridae	Poxviridae	207	0.0201411	1295	657.08	448.91		4253	0.022	cowpox A-type inclusion protein	Other-Functions	Homo sapiens	dsDNA	Orthopoxvirus
	338	QCG99665.1	Herpesviridae	Herpesviridae	Orthoherpesviridae	207	0.0201411	914	787.8	224.41		4630	0.024	glycoprotein 350	Other-Functions	Homo sapiens	dsDNA	Lymphocryptovirus
	339	NP_041192.1	Bromoviridae	Bromoviridae	Bromoviridae	205	0.0199465	1126	869.54	361.95		6114	0.032	replicase	Replication-Transcription	Malus domestica	ssRNA(+)	Ilarvirus
	340	AMB66133.1	Herpesviridae	Herpesviridae	Orthoherpesviridae	205	0.0199465	743	527.61	155.45		2445	0.013	UL26	Structural-Envelope	Homo sapiens	dsDNA	Simplexvirus
	341	YP_001468087.1	Potyviridae	Potyviridae	Potyviridae	203	0.0197519	3109	875.96	1060.63		6069	0.032	polyprotein	Polyprotein	Triticum aestivum	ssRNA(+)	Tritimovirus
	342	QBL75902.1	Dicistroviridae	Dicistroviridae-Nyamiviridae	Dicistroviridae	203	0.0197519	936	347.93	319.06		1560	0.008	capsid protein	Structural-Envelope	Apis mellifera	ssRNA(+)	Aparavirus
	343	AWW09923.1	Herpesviridae	Herpesviridae	Orthoherpesviridae	202	0.0196546	859	658.07	107.6		3758	0.02	capsid portal protein	Other-Functions	Homo sapiens	dsDNA	Simplexvirus
	344	QED44889.1	Alphaflexiviridae	Alphaflexiviridae	Alphaflexiviridae	201	0.0195573	1524	768.74	620.13		5386	0.028	RNA-dependent RNA polymerase	Replication-Transcription	Solanum lycopersicum	ssRNA(+)	Potexvirus
	345	AXS01083.1	Baculoviridae	Baculoviridae	Baculoviridae	201	0.0195573	746	630.06	108.02		3470	0.018	p74	Other-Functions	Lymantria dispar	dsDNA	Alphabaculovirus
	346	QQD79885.1	Hantaviridae	Hantaviridae	Hantaviridae	199	0.0193627	429	303.31	134.27		706	0.004	nucleocapsid protein	Structural-Envelope	Apodemus agrarius	ssRNA(-)	Orthohantavirus
	347	YP_003331568.1	Herpesviridae	Herpesviridae	Orthoherpesviridae	198	0.0192654	606	475.45	106.66		1898	0.01	tegument serine/threonine protein kinase	Structural-Envelope	Homo sapiens	dsDNA	Simplexvirus
	348	YP_009507950.1	Closteroviridae	Closteroviridae	Closteroviridae	196	0.0190708	2505	960.4	850.73		6726	0.035	ORF1a	Polyprotein	Rubus	ssRNA(+)	Crinivirus
	349	QBJ02351.1	Reoviridae	Reoviridae	Sedoreoviridae	195	0.0189735	432	388.73	49.66		1080	0.006	NSP3	Other-Functions	Sus scrofa	dsRNA	Rotavirus
	350	YP_009552520.1	Herpesviridae	Herpesviridae	Orthoherpesviridae	194	0.0188762	921	850.81	93.55		5425	0.028	BSLF1- helicase-primase primase subunit	Replication-Transcription	Homo sapiens	dsDNA	Lymphocryptovirus
	351	AMB66418.1	Herpesviridae	Herpesviridae	Orthoherpesviridae	194	0.0188762	881	808.43	126.46		5036	0.026	UL22	Structural-Envelope	Homo sapiens	dsDNA	Simplexvirus
	352	AJD79548.1	Herpesviridae	Herpesviridae	Orthoherpesviridae	194	0.0188762	580	489.66	155.17		2092	0.011	glycoprotein E	Other-Functions	Sus scrofa	dsDNA	Varicellovirus
	353	QBH77049.1	Herpesviridae	Herpesviridae	Orthoherpesviridae	194	0.0188762	564	494.72	58.51		2025	0.011	envelope glycoprotein C	Other-Functions	Homo sapiens	dsDNA	Simplexvirus
	354	SNB57926.1	Poxviridae	Poxviridae	Poxviridae	194	0.0188762	548	430.72	143.42		1650	0.009	cowpox A-type inclusion protein	Other-Functions	Homo sapiens	dsDNA	Orthopoxvirus
	355	YP_001129436.1	Herpesviridae	Herpesviridae	Orthoherpesviridae	194	0.0188762	497	380.02	116.32		1034	0.005	LMP-2B-latent membrane protein 2A	Structural-Envelope	Homo sapiens	dsDNA	Lymphocryptovirus
	356	AKH03074.1	Reoviridae	Reoviridae	Spinareoviridae	193	0.0187789	374	334.91	60.28		583	0.003	nonstructural protein sigma NS	Cellular-Regulation	Gallus gallus	dsRNA	Orthoreovirus
	357	AVX53302.1	Picobirnaviridae	Picobirnaviridae	Picobirnaviridae	192	0.0186816	553	284.25	162.33		696	0.004	RNA-dependent RNA polymerase	Replication-Transcription	Macaca mulatta	dsRNA	Picobirnavirus
	358	QBJ27544.1	Betaflexiviridae	Betaflexiviridae	Betaflexiviridae	191	0.0185843	2007	1856.89	424.52		14985	0.078	replicase	Replication-Transcription	Solanum tuberosum	ssRNA(+)	Carlavirus
	359	NP_612729.1	Herpesviridae	Herpesviridae	Orthoherpesviridae	191	0.0185843	770	526.7	230.73		2519	0.013	tegument serine/threonine protein kinase	Structural-Envelope	Homo sapiens	dsDNA	Cytomegalovirus
	360	QKG86287.1	Tombusviridae	Tombusviridae-Solemoviridae-Luteoviridae	Tombusviridae	191	0.0185843	723	346.28	229.27		1217	0.006	coat protein	Structural-Envelope	Trifolium repens	ssRNA(+)	Luteovirus
	361	BCT22704.1	Poxviridae	Poxviridae	Poxviridae	190	0.018487	707	575.8	233.42		3514	0.018	RNA-helicase	Replication-Transcription	Homo sapiens	dsDNA	Orthopoxvirus
	362	QAG21155.1	Herpesviridae	Herpesviridae	Orthoherpesviridae	190	0.018487	582	526.91	60.26		2224	0.012	BRRF2	Other-Functions	Homo sapiens	dsDNA	Lymphocryptovirus
	363	QIZ12955.1	Betaflexiviridae	Betaflexiviridae	Betaflexiviridae	189	0.0183897	1735	684.46	713.16		4442	0.023	replicase	Replication-Transcription	Vitis vinifera	ssRNA(+)	Vitivirus
	364	QED44253.1	Alphaflexiviridae	Alphaflexiviridae-Betaflexiviridae	Alphaflexiviridae	189	0.0183897	1641	1460.3	357.59		11171	0.058	replicase	Replication-Transcription	Allium sativum	ssRNA(+)	Allexivirus
	365	QWT72249.1	Astroviridae	Astroviridae	Astroviridae	189	0.0183897	890	379.58	299.49		1588	0.008	capsid	Structural-Envelope	Sus scrofa	ssRNA(+)	Mamastrovirus
	366	AMB66001.1	Herpesviridae	Herpesviridae	Orthoherpesviridae	188	0.0182924	1268	1080.63	169.03		7469	0.039	UL37	Structural-Envelope	Homo sapiens	dsDNA	Simplexvirus
	367	QTE03873.1	Parvoviridae	Parvoviridae	Parvoviridae	187	0.0181951	599	431.14	120.2		1469	0.008	capsid protein	Structural-Envelope	Sus scrofa	ssDNA(+/-)	Chaphamaparvovirus
	368	ALM00070.1	Reoviridae	Reoviridae	Sedoreoviridae	185	0.0180005	1060	913.92	306.59		5841	0.03	VP2	Structural-Envelope	Equus caballus	dsRNA	Orbivirus
	369	YP_008378253.1	Baculoviridae	Baculoviridae	Baculoviridae	185	0.0180005	980	520.18	338.28		2507	0.013	lef-8	Other-Functions	Bombyx mori	dsDNA	Alphabaculovirus
	370	YP_009252248.1	Herpesviridae	Herpesviridae	Orthoherpesviridae	184	0.0179032	3176	2273.77	1062.33		18537	0.097	ORF22	Structural-Envelope	Homo sapiens	dsDNA	Varicellovirus
	371	ADZ29764.1	Poxviridae	Poxviridae	Poxviridae	184	0.0179032	642	458.09	206.69		2054	0.011	ankyrin-like protein	Other-Functions	Homo sapiens	dsDNA	Orthopoxvirus
	372	AGE53312.1	Phycodnaviridae	Phycodnaviridae	Phycodnaviridae	184	0.0179032	450	340.39	70.04		611	0.003	hypothetical protein	Hypothetical	Chlorella heliozoae	dsDNA	Chlorovirus
	373	QTE76099.1	Reoviridae	Reoviridae	Sedoreoviridae	184	0.0179032	401	367.53	60.69		794	0.004	inner capsid protein VP6	Structural-Envelope	Sus scrofa	dsRNA	Rotavirus
	374	YP_010088065.1	Fimoviridae	Fimoviridae	Fimoviridae	181	0.0176113	2340	1724.64	931.58		13267	0.069	RNA-dependent RNA polymerase	Replication-Transcription	Rosa sp.	ssRNA(-)	Emaravirus
	375	YP_008603282.1	Retroviridae	Retroviridae	Retroviridae	181	0.0176113	699	363.94	96.91		750	0.004	envelope glycoprotein	Structural-Envelope	Homo sapiens	ssRNA-RT	Betaretrovirus
	376	YP_009121900.1	Baculoviridae	Baculoviridae	Baculoviridae	181	0.0176113	543	441.06	138.69		1584	0.008	lef-9 - late expression factor 9	Regulation-Control	Lymantria dispar	dsDNA	Alphabaculovirus
	377	BCT22673.1	Poxviridae	Poxviridae	Poxviridae	180	0.017514	1176	1081.69	251.22		7259	0.038	DNA-dependent RNA polymerase subunit rpo132	Replication-Transcription	Homo sapiens	dsDNA	Orthopoxvirus
	378	QHW17751.1	Poxviridae	Poxviridae	Poxviridae	180	0.017514	835	499.76	75.29		1908	0.01	DNA helicase	Replication-Transcription	Homo sapiens	dsDNA	Orthopoxvirus
	379	YP_249764.1	Reoviridae	Reoviridae	Spinareoviridae	179	0.0174167	594	571.37	86.02		2551	0.013	P8	Hypothetical	Zea mays	dsRNA	Fijivirus
	380	QED21575.1	Asfarviridae	Asfarviridae	Asfarviridae	179	0.0174167	548	473.44	104.38		1739	0.009	hypothetical protein	Other-Functions	Sus scrofa	dsDNA	Asfivirus
	381	2VAK_A	Reoviridae	Reoviridae	Spinareoviridae	179	0.0174167	421	370.16	94.48		873	0.005	sigma A protein	Structural-Envelope	Gallus gallus	dsRNA	Orthoreovirus
	382	QRE02508.1	Herpesviridae	Herpesviridae	Orthoherpesviridae	178	0.0173194	1419	1263.69	346.12		8966	0.047	BcLF1	Structural-Envelope	Homo sapiens	dsDNA	Lymphocryptovirus
	383	AMB65898.1	Herpesviridae	Herpesviridae	Orthoherpesviridae	178	0.0173194	1205	742.49	78.07		4008	0.021	UL8	Replication-Transcription	Homo sapiens	dsDNA	Simplexvirus
	384	YP_006589925.2	Solemoviridae	Solemoviridae	Solemoviridae	177	0.0172221	1001	568.84	275.9		2681	0.014	RNA-dependent RNA polymerase	Polyprotein	Carica papaya	ssRNA(+)	Sobemovirus
	385	QHR82581.1	Poxviridae	Poxviridae	Poxviridae	177	0.0172221	696	614.51	153.79		3025	0.016	hypothetical protein	Hypothetical	Homo sapiens	dsDNA	Orthopoxvirus
	386	YP_009551997.1	Closteroviridae	Closteroviridae	Closteroviridae	177	0.0172221	554	494.35	110.2		1853	0.01	p61	Stress-Response	Vitis vinifera	ssRNA(+)	Closterovirus
	387	CAZ67989.1	Adenoviridae	Adenoviridae	Adenoviridae	177	0.0172221	464	382.98	41.25		840	0.004	encapsidation protein- 52K	Structural-Envelope	Homo sapiens	dsDNA	Mastadenovirus
	388	QBJ02180.1	Reoviridae	Reoviridae	Sedoreoviridae	177	0.0172221	404	383.06	43.52		843	0.004	NSP1	Non-structural	Sus scrofa	dsRNA	Rotavirus
	389	QBH84453.1	Herpesviridae	Herpesviridae	Orthoherpesviridae	176	0.0171248	744	683.86	131.09		3507	0.018	UL46	Structural-Envelope	Homo sapiens	dsDNA	Simplexvirus
	390	YP_009508520.1	Paramyxoviridae	Paramyxoviridae	Paramyxoviridae	176	0.0171248	574	511.89	117.43		2079	0.011	fusion protein	Structural-Envelope	Anas platyrhynchos	ssRNA(-)	Paraavulavirus
	391	YP_009112799.1	Poxviridae	Poxviridae	Poxviridae	175	0.0170275	807	749.9	150.26		4034	0.021	CPXV113 protein	Replication-Transcription	Homo sapiens	dsDNA	Orthopoxvirus
	392	YP_009094442.1	Paramyxoviridae	Paramyxoviridae	Paramyxoviridae	175	0.0170275	526	489.34	94.55		1827	0.01	nucleoprotein	Structural-Envelope	Homo sapiens	ssRNA(-)	Respirovirus
	393	AOS89842.1	Closteroviridae	Closteroviridae	Closteroviridae	174	0.0169302	2775	1231.91	908.47		8271	0.043	RNA-dependent RNA polymerase	Replication-Transcription	Vitis vinifera	ssRNA(+)	Ampelovirus
	394	AQY17018.1	Poxviridae	Poxviridae	Poxviridae	173	0.0168329	955	809.65	161.28		4634	0.024	mRNA capping enzyme large subunit	Other-Functions	Homo sapiens	dsDNA	Orthopoxvirus
	395	APQ41671.1	Astroviridae	Astroviridae	Astroviridae	172	0.0167356	822	442.2	263.74		1621	0.008	capsid protein	Other-Functions	Homo sapiens	ssRNA(+)	Mamastrovirus
	396	YP_009362118.1	Rhabdoviridae	Rhabdoviridae	Rhabdoviridae	171	0.0166383	451	385.97	101.73		1026	0.005	nucleoprotein	Structural-Envelope	Bos taurus	ssRNA(-)	Vesiculovirus
	397	YP_008877635.1	Secoviridae	Secoviridae	Secoviridae	169	0.0164437	1096	637.51	386.62		3292	0.017	polyprotein	Polyprotein	Capsicum annuum	ssRNA(+)	Fabavirus
	398	QUD39720.1	Anelloviridae	Anelloviridae	Anelloviridae	304	0.0295793	825	602.13	220.26		5015	0.026	ORF1	Other-Functions	Homo sapiens	ssDNA(-)	Alphatorquevirus
	399	AWW13559.1	Coronaviridae	Coronaviridae	Coronaviridae	168	0.0163464	1366	1078.48	406.91		6713	0.035	spike glycoprotein	Structural-Envelope	Homo sapiens	ssRNA(+)	Betacoronavirus
	400	QOI58523.1	Solemoviridae	Solemoviridae-Luteoviridae	Solemoviridae	168	0.0163464	678	387.64	198.98		1161	0.006	putative aphid transmission factor	Other-Functions	Saccharum sp.	ssRNA(+)	Polerovirus
	401	QAU10393.1	Herpesviridae	Herpesviridae	Orthoherpesviridae	167	0.0162491	860	467.96	218.99		1622	0.008	RL2_2	Other-Functions	Homo sapiens	dsDNA	Simplexvirus
	402	GBG35356.1	Poxviridae	Poxviridae-Baculoviridae-Nimaviridae-Caulimoviridae	Poxviridae	167	0.0162491	806	546.77	71.12		2169	0.011	DNA ligase	Other-Functions	Homo sapiens	dsDNA	Orthopoxvirus
	403	QOE76820.1	Orthomyxoviridae	Orthomyxoviridae	Orthomyxoviridae	166	0.0161518	715	665.93	149.12		3244	0.017	polymerase 3	Replication-Transcription	Bos taurus	ssRNA(-)	Gammainfluenzavirus
	404	AWW12516.1	Herpesviridae	Herpesviridae	Orthoherpesviridae	165	0.0160545	491	298.8	125.46		535	0.003	envelope glycoprotein I	Structural-Envelope	Homo sapiens	dsDNA	Simplexvirus
	405	ARQ83868.1	Betaflexiviridae	Betaflexiviridae	Betaflexiviridae	164	0.0159572	2345	1766.62	915.59		12273	0.064	polyprotein	Polyprotein	Prunus	ssRNA(+)	Capillovirus
	406	AOW42758.1	Baculoviridae	Baculoviridae	Baculoviridae	164	0.0159572	587	393.93	49.11		874	0.005	p47	Other-Functions	Lymantria dispar	dsDNA	Alphabaculovirus
	407	QVY47431.1	Solemoviridae	Solemoviridae-Luteoviridae-Geminiviridae	Solemoviridae	163	0.0158599	1142	516.53	364.5		2227	0.012	RNA-dependent RNA polymerase	Structural-Envelope	Capsicum annuum	ssRNA(+)	Polerovirus
	408	ANW09681.1	Baculoviridae	Baculoviridae-Nudiviridae	Baculoviridae	163	0.0158599	637	551.27	79.03		2176	0.011	chitinase	Other-Functions	Bombyx mori	dsDNA	Alphabaculovirus
	409	AYM45057.1	Togaviridae	Togaviridae	Togaviridae	162	0.0157626	2535	2183.01	789.55		15433	0.081	nonstructural polyprotein	Non-structural	Cricetulus griseus	ssRNA(+)	Alphavirus
	410	AMB66229.1	Herpesviridae	Herpesviridae	Orthoherpesviridae	162	0.0157626	951	407.89	126.88		975	0.005	transactivating tegument protein VP16	Structural-Envelope	Homo sapiens	dsDNA	Simplexvirus
	411	AAR01970.1	Mitoviridae	Mitoviridae	Mitoviridae	162	0.0157626	744	331.07	249.7		1013	0.005	RNA-dependent RNA polymerase	Replication-Transcription	Hymenoscyphus fraxineus	ssRNA(+)	Unuamitovirus
	412	YP_009227279.1	Herpesviridae	Herpesviridae	Orthoherpesviridae	160	0.015568	710	677.67	58.62		3083	0.016	UL47	Structural-Envelope	Homo sapiens	dsDNA	Simplexvirus
	413	YP_009272568.1	Caliciviridae	Caliciviridae	Caliciviridae	159	0.0154707	2226	536.19	534.18		2436	0.013	RNA-dependent RNA polymerase	Polyprotein	Bos taurus	ssRNA(+)	Nebovirus
	414	NP_957860.1	Poxviridae	Poxviridae	Poxviridae	159	0.0154707	841	694.3	102		3241	0.017	CPXV139 protein	Other-Functions	Homo sapiens	dsDNA	Orthopoxvirus
	415	YP_009255267.1	Baculoviridae	Baculoviridae	Baculoviridae	159	0.0154707	385	358.25	35.07		552	0.003	ODV-E56	Other-Functions	Bombyx mori	dsDNA	Alphabaculovirus
	416	YP_003717771.1	Reoviridae	Reoviridae	Spinareoviridae	156	0.0151788	1297	1135.87	347.18		6815	0.036	core shell protein	Structural-Envelope	Salmo salar	dsRNA	Orthoreovirus
	417	YP_009054933.1	Herpesviridae	Herpesviridae	Orthoherpesviridae	156	0.0151788	1221	736.76	485.02		3870	0.02	DNA polymerase	Replication-Transcription	Equus caballus	dsDNA	Varicellovirus
	418	AQR59059.1	Parvoviridae	Parvoviridae	Parvoviridae	156	0.0151788	695	412.66	250.07		1424	0.007	nonstructural protein	Non-structural	Gallus gallus	ssDNA(+/-)	Aveparvovirus
	419	QRE02555.1	Herpesviridae	Herpesviridae	Orthoherpesviridae	155	0.0150815	1386	632.78	528.54		3042	0.016	ORF75	Structural-Envelope	Homo sapiens	dsDNA	Rhadinovirus
	420	CBY88601.1	Retroviridae	Retroviridae	Retroviridae	155	0.0150815	929	272.86	237.05		597	0.003	extra-membrane envelope protein	Structural-Envelope	Simiiformes	ssRNA-RT	Lentivirus
	421	QHG62585.1	Poxviridae	Poxviridae	Poxviridae	155	0.0150815	661	623.06	71.51		2577	0.013	EEV maturation protein	Other-Functions	Homo sapiens	dsDNA	Orthopoxvirus
	422	YP_009666679.1	Baculoviridae	Baculoviridae	Baculoviridae	155	0.0150815	646	514.84	53.94		1755	0.009	per os infectivity factor 1	Other-Functions	Anticarsia gemmatalis	dsDNA	Alphabaculovirus
	423	YP_717920.1	Tospoviridae	Tospoviridae-Peribunyaviridae-Phenuiviridae	Tospoviridae	155	0.0150815	469	439.93	30.63		1133	0.006	nonstructural protein	Non-structural	Solanum lycopersicum	ssRNA(+/-)	Orthotospovirus
	424	NP_733922.1	Herpesviridae	Herpesviridae	Orthoherpesviridae	154	0.0149842	1321	1306.92	102.24		7780	0.041	BNRF1 tegument protein	Other-Functions	Homo sapiens	dsDNA	Lymphocryptovirus
	425	YP_009553669.1	Caulimoviridae	Caulimoviridae	Caulimoviridae	153	0.0148869	2129	642.21	270.06		2762	0.014	reverse transcriptase	Replication-Transcription	Brassica oleracea var. botrytis	dsDNA-RT	Caulimovirus
	426	CAN89114.1	Reoviridae	Reoviridae	Sedoreoviridae	152	0.0147896	987	774.98	332.23		3848	0.02	VP2 protein	Structural-Envelope	Bos taurus	dsRNA	Orbivirus
	427	QDZ38037.1	Astroviridae	Astroviridae	Astroviridae	152	0.0147896	837	575.39	247.41		2343	0.012	ORF2	Structural-Envelope	Bos taurus	ssRNA(+)	Mamastrovirus
	428	APG38313.1	Partitiviridae	Partitiviridae	Partitiviridae	152	0.0147896	469	364.07	81.91		705	0.004	coat protein	Structural-Envelope	Pseudogymnoascus destructans	dsRNA	Gammapartitivirus
	429	YP_009408570.1	Poxviridae	Poxviridae	Poxviridae	151	0.0146923	815	677.44	180.09		3044	0.016	CPXV011 protein	Other-Functions	Homo sapiens	dsDNA	Orthopoxvirus
	430	AHM96206.1	Herpesviridae	Herpesviridae	Orthoherpesviridae	151	0.0146923	635	592.17	67.3		2325	0.012	deoxyribonuclease	Other-Functions	Homo sapiens	dsDNA	Simplexvirus
	431	YP_010085169.1	Poxviridae	Poxviridae	Poxviridae	151	0.0146923	571	551.93	71.39		2035	0.011	hypothetical protein	Other-Functions	Homo sapiens	dsDNA	Orthopoxvirus
	432	QGA30603.1	Rhabdoviridae	Rhabdoviridae	Rhabdoviridae	150	0.014595	2011	1932.03	284.5		12376	0.065	RNA-dependent RNA polymerase	Replication-Transcription	Oncorhynchus mykiss	ssRNA(-)	Novirhabdovirus
	433	YP_249763.1	Reoviridae	Reoviridae	Spinareoviridae	149	0.0144977	1002	929.64	67.3		4716	0.025	P5-1	Other-Functions	Zea mays	dsRNA	Fijivirus
	434	YP_908760.1	Virgaviridae	Virgaviridae	Virgaviridae	148	0.0144004	1672	1436.17	470.99		8553	0.045	186K protein	Replication-Transcription	Nicotiana benthamiana	ssRNA(+)	Tobamovirus
	435	YP_009246467.1	Reoviridae	Reoviridae	Spinareoviridae	148	0.0144004	761	716.01	76.85		3148	0.016	muA	Structural-Envelope	Gallus gallus	dsRNA	Orthoreovirus
	436	NP_620651.1	Alphaflexiviridae	Alphaflexiviridae	Alphaflexiviridae	148	0.0144004	380	356.01	32.38		540	0.003	TGB3	Hypothetical	Allium sativum	ssRNA(+)	Allexivirus
	437	BBM13211.1	Herpesviridae	Herpesviridae	Orthoherpesviridae	147	0.0143031	1264	797.57	170.62		3798	0.02	ribonucleotide reductase subunit 1	Other-Functions	Sus scrofa	dsDNA	Varicellovirus
	438	AFR56081.1	Herpesviridae	Herpesviridae	Orthoherpesviridae	147	0.0143031	560	523.36	32.78		1712	0.009	protein UL95	Other-Functions	Homo sapiens	dsDNA	Cytomegalovirus
	439	QPZ44655.1	Herpesviridae	Herpesviridae	Orthoherpesviridae	147	0.0143031	491	444.26	79.28		1152	0.006	envelope glycoprotein UL37	Structural-Envelope	Homo sapiens	dsDNA	Cytomegalovirus
	440	QYA72502.1	Betaflexiviridae	Betaflexiviridae	Betaflexiviridae	146	0.0142058	1860	1741.56	429.76		10602	0.055	viral replicase	Replication-Transcription	Glycine max	ssRNA(+)	Carlavirus
	441	QBH77738.1	Herpesviridae	Herpesviridae	Orthoherpesviridae	146	0.0142058	1429	713.51	387.65		3044	0.016	RS1_2	Other-Functions	Homo sapiens	dsDNA	Simplexvirus
	442	SNB53750.1	Poxviridae	Poxviridae	Poxviridae	146	0.0142058	674	434.47	248.82		1545	0.008	ankyrin-like protein	Other-Functions	Homo sapiens	dsDNA	Orthopoxvirus
	443	QJB18543.1	Paramyxoviridae	Paramyxoviridae	Paramyxoviridae	146	0.0142058	600	543.08	84.49		1883	0.01	phosphoprotein	Other-Functions	Homo sapiens	ssRNA(-)	Respirovirus
	444	NP_612746.1	Herpesviridae	Herpesviridae	Orthoherpesviridae	146	0.0142058	505	429.31	141.94		1230	0.006	regulatory protein IE1	Regulation-Control	Homo sapiens	dsDNA	Cytomegalovirus
	445	NP_041091.1	Hypoviridae	Hypoviridae	Hypoviridae	145	0.0141085	3165	539.53	864.58		2190	0.011	OrfB	Hypothetical	Cryphonectria parasitica	ssRNA(+)	Alphahypovirus
	446	AHJ83120.1	Herpesviridae	Herpesviridae	Orthoherpesviridae	144	0.0140112	672	599.08	91.49		2241	0.012	DNA packaging protein UL32	Other-Functions	Homo sapiens	dsDNA	Cytomegalovirus
	447	S32991	Herpesviridae	Herpesviridae	Orthoherpesviridae	144	0.0140112	657	585.89	51.07		2149	0.011	BFRF2	Hypothetical	Homo sapiens	dsDNA	Lymphocryptovirus
	448	AEV92974.1	Adenoviridae	Adenoviridae	Adenoviridae	144	0.0140112	445	361.06	98.52		691	0.004	CR1-beta	Other-Functions	Homo sapiens	dsDNA	Mastadenovirus
	449	ARB50244.1	Poxviridae	Poxviridae	Poxviridae	143	0.0139139	1040	454.55	225.04		1437	0.008	ankyrin-like protein	Other-Functions	Homo sapiens	dsDNA	Orthopoxvirus
	450	YP_003517878.1	Baculoviridae	Baculoviridae	Baculoviridae	143	0.0139139	509	336.06	112.49		590	0.003	pif-2	Other-Functions	Chrysodeixis includens	dsDNA	Alphabaculovirus
	451	QYC92672.1	Baculoviridae	Baculoviridae	Baculoviridae	143	0.0139139	466	386.47	34.31		691	0.004	hypothetical protein	Other-Functions	Chrysodeixis includens	dsDNA	Alphabaculovirus
	452	AII79810.1	Herpesviridae	Herpesviridae	Orthoherpesviridae	142	0.0138166	1294	1032.35	123.3		5296	0.028	tegument protein pp150	Structural-Envelope	Homo sapiens	dsDNA	Cytomegalovirus
	453	6XZG_CP1	Orthomyxoviridae	Orthomyxoviridae-Baculoviridae	Orthomyxoviridae	142	0.0138166	779	708.96	184.29		3075	0.016	polymerase PB2	Replication-Transcription	Homo sapiens	ssRNA(-)	Gammainfluenzavirus
	454	AKI14471.1	Herpesviridae	Herpesviridae	Orthoherpesviridae	142	0.0138166	751	739.67	29.11		3233	0.017	multifunctional expression regulator	Regulation-Control	Homo sapiens	dsDNA	Cytomegalovirus
	455	ABF22025.1	Herpesviridae	Herpesviridae	Orthoherpesviridae	142	0.0138166	658	564.51	21.94		1932	0.01	ORF14	Structural-Envelope	Homo sapiens	dsDNA	Varicellovirus
	456	YP_009255322.1	Baculoviridae	Baculoviridae	Baculoviridae	142	0.0138166	465	377.54	41.27		643	0.003	VLF-1	Other-Functions	Chrysodeixis includens	dsDNA	Alphabaculovirus
	457	NP_064204.1	Herpesviridae	Herpesviridae	Orthoherpesviridae	141	0.0137193	737	675.02	49.2		2701	0.014	capsid portal protein	Structural-Envelope	Homo sapiens	dsDNA	Cytomegalovirus
	458	YP_009508762.1	Papillomaviridae	Papillomaviridae	Papillomaviridae	141	0.0137193	698	510.49	214.42		1781	0.009	E1	Other-Functions	Homo sapiens	dsDNA	Alphapapillomavirus
	459	QUS52858.1	Sinhaliviridae	Sinhaliviridae-Tombusviridae	Sinhaliviridae	141	0.0137193	677	318.67	212.49		755	0.004	RNA-dependent RNA polymerase	Replication-Transcription	Apis mellifera	ssRNA(+)	Sinaivirus
	460	SMZ64733.1	Poxviridae	Poxviridae	Poxviridae	141	0.0137193	532	336.94	169.4		751	0.004	hypothetical protein	DNA-Binding	Homo sapiens	dsDNA	Orthopoxvirus
	461	QDJ95070.1	Poxviridae	Poxviridae	Poxviridae	141	0.0137193	445	428.84	41.18		982	0.005	hypothetical protein	Other-Functions	Homo sapiens	dsDNA	Orthopoxvirus
	462	AXQ65588.1	Anelloviridae	Anelloviridae	Anelloviridae	140	0.013622	698	635.19	91.94		2444	0.013	ORF1	Other-Functions	Homo sapiens	ssDNA(-)	Betatorquevirus
	463	QEV82322.1	Hepeviridae	Hepeviridae	Hepeviridae	139	0.0135247	1644	717.27	679.36		3314	0.017	polyprotein	Non-structural	Rattus norvegicus	ssRNA(+)	Paslahepevirus
	464	QHA79250.1	Adenoviridae	Adenoviridae	Adenoviridae	139	0.0135247	572	504.64	73.7		1516	0.008	fiber protein	Structural-Envelope	Gallus gallus	dsDNA	Aviadenovirus
	465	NP_044000.1	Poxviridae	Poxviridae	Poxviridae	139	0.0135247	515	413.21	58.28		926	0.005	viral core cysteine proteinase	Structural-Envelope	Homo sapiens	dsDNA	Orthopoxvirus
	466	YP_009227224.1	Herpesviridae	Herpesviridae	Orthoherpesviridae	139	0.0135247	395	347.52	110.48		588	0.003	envelope glycoprotein D	Structural-Envelope	Homo sapiens	dsDNA	Simplexvirus
	467	NP_112022.1	Paramyxoviridae	Paramyxoviridae	Paramyxoviridae	138	0.0134274	709	513.93	179.61		1642	0.009	phosphoprotein	Other-Functions	Homo sapiens	ssRNA(-)	Henipavirus
	468	QED42846.1	Caulimoviridae	Caulimoviridae	Caulimoviridae	138	0.0134274	540	507.49	65.18		1569	0.008	inclusion body protein	Structural-Envelope	Brassica oleracea var. botrytis	dsDNA-RT	Caulimovirus
	469	QIM55854.1	Betaflexiviridae	Betaflexiviridae	Betaflexiviridae	138	0.0134274	465	361.87	127.75		756	0.004	putative movement protein	Transport	Prunus avium	ssRNA(+)	Capillovirus
	470	BAQ19498.1	Reoviridae	Reoviridae	Spinareoviridae	137	0.0133301	642	620.02	74.93		2253	0.012	mu NS	Non-structural	Gallus gallus	dsRNA	Orthoreovirus
	471	QPD01922.1	Baculoviridae	Baculoviridae	Baculoviridae	137	0.0133301	587	483.06	73.39		1365	0.007	ecdysteroid UDP-glucosyltransferase	Other-Functions	Lymantria dispar	dsDNA	Alphabaculovirus
	472	BBJ36015.1	Coronaviridae	Coronaviridae	Coronaviridae	137	0.0133301	434	399.58	78.1		822	0.004	N protein	Structural-Envelope	Homo sapiens	ssRNA(+)	Betacoronavirus
	473	AMZ00406.1	Arenaviridae	Arenaviridae	Arenaviridae	136	0.0132328	2215	1707.14	807.94		9879	0.052	L protein	Replication-Transcription	Homo sapiens	ssRNA(+/-)	Mammarenavirus
	474	AGE61316.1	Baculoviridae	Baculoviridae-Ascoviridae	Baculoviridae	265	0.0257846	549	326.45	84.99		771	0.004	BRO-B	Other-Functions	Lymantria dispar	dsDNA	Alphabaculovirus
	475	QJI52174.1	Dicistroviridae	Dicistroviridae	Dicistroviridae	135	0.0131355	2009	689.51	806.46		3295	0.017	polymerase polyprotein	Non-structural	Apis mellifera	ssRNA(+)	Aparavirus
	476	AKH03065.1	Reoviridae	Reoviridae	Spinareoviridae	135	0.0131355	1289	1269.53	103.37		6643	0.035	lambda C	Other-Functions	Gallus gallus	dsRNA	Orthoreovirus
	477	ADZ55759.1	Secoviridae	Secoviridae	Secoviridae	135	0.0131355	1102	642.09	380.89		2599	0.014	polyprotein	Polyprotein	Vigna unguiculata	ssRNA(+)	Comovirus
	478	NP_612623.1	Virgaviridae	Virgaviridae	Virgaviridae	135	0.0131355	931	542.12	298.02		2002	0.01	coat protein	Structural-Envelope	Solanum tuberosum	ssRNA(+)	Pomovirus
	479	YP_004821364.1	Poxviridae	Poxviridae	Poxviridae	135	0.0131355	518	407.16	149.18		1002	0.005	kelch-like protein	Other-Functions	Homo sapiens	dsDNA	Orthopoxvirus
	480	QBJ02267.1	Reoviridae	Reoviridae	Sedoreoviridae	134	0.0130382	1190	907.1	394.15		4222	0.022	VP1	Other-Functions	Sus scrofa	dsRNA	Rotavirus
	481	CAA35386.1	Herpesviridae	Herpesviridae	Orthoherpesviridae	134	0.0130382	1062	938.54	24.99		4368	0.023	helicase-primase primase subunit	Replication-Transcription	Homo sapiens	dsDNA	Cytomegalovirus
	482	QGN68033.1	Poxviridae	Poxviridae	Poxviridae	134	0.0130382	749	699.22	130.87		2752	0.014	hypothetical protein	Other-Functions	Homo sapiens	dsDNA	Orthopoxvirus
	483	6BEB_A	Poxviridae	Poxviridae	Poxviridae	134	0.0130382	567	516.57	119.62		1673	0.009	CPXV131 protein	Structural-Envelope	Homo sapiens	dsDNA	Orthopoxvirus
	484	BBG06509.1	Herpesviridae	Herpesviridae	Orthoherpesviridae	134	0.0130382	493	363.32	124.75		697	0.004	glycoprotein C	Glycoprotein	Sus scrofa	dsDNA	Varicellovirus
	485	QEQ13291.1	Reoviridae	Reoviridae	Spinareoviridae	133	0.0129409	1306	1245.41	219.82		6376	0.033	lambda A-core shell	Structural-Envelope	Gallus gallus	dsRNA	Orthoreovirus
	486	YP_654692.1	Iridoviridae	Iridoviridae-Ascoviridae	Iridoviridae	133	0.0129409	1141	718.46	384.3		3075	0.016	DNA polymerase	Replication-Transcription	Ambystoma tigrinum	dsDNA	Ranavirus
	487	YP_002213852.1	Adenoviridae	Adenoviridae	Adenoviridae	133	0.0129409	518	484.82	34.27		1285	0.007	DBP	Binding-Protein	Homo sapiens	dsDNA	Mastadenovirus
	488	YP_009551523.1	Secoviridae	Secoviridae	Secoviridae	132	0.0128436	1366	698.86	433.86		2788	0.015	coat protein	Structural-Envelope	Robinia pseudoacacia	ssRNA(+)	Nepovirus
	489	ADZ30417.1	Poxviridae	Poxviridae	Poxviridae	132	0.0128436	904	715.17	191.17		2883	0.015	CPXV019 protein	Other-Functions	Homo sapiens	dsDNA	Orthopoxvirus
	490	QOE76821.1	Orthomyxoviridae	Orthomyxoviridae	Orthomyxoviridae	132	0.0128436	600	514.43	119.27		1577	0.008	nucleoprotein	Structural-Envelope	Bos taurus	ssRNA(-)	Gammainfluenzavirus
	491	QRE02502.1	Herpesviridae	Herpesviridae	Orthoherpesviridae	132	0.0128436	598	553.7	60.63		1772	0.009	BVRF1	Structural-Envelope	Homo sapiens	dsDNA	Lymphocryptovirus
	492	QOS02566.1	Caliciviridae	Caliciviridae	Caliciviridae	131	0.0127463	1701	1258.76	668.96		6573	0.034	polyprotein	Non-structural	Mus musculus	ssRNA(+)	Norovirus
	493	QPB10704.1	Astroviridae	Astroviridae	Astroviridae	131	0.0127463	1660	324.07	299.17		755	0.004	RNA-dependent RNA polymerase	Replication-Transcription	Meleagris gallopavo	ssRNA(+)	Avastrovirus
	494	WP_016023246.1	Herpesviridae	Herpesviridae	Orthoherpesviridae	131	0.0127463	707	423.67	208.17		1301	0.007	capsid scaffold protein	Structural-Envelope	Homo sapiens	dsDNA	Varicellovirus
	495	YP_009255312.1	Baculoviridae	Baculoviridae	Baculoviridae	131	0.0127463	562	462.73	41.86		1142	0.006	LEF-4	Other-Functions	Chrysodeixis includens	dsDNA	Alphabaculovirus
	496	YP_008658501.1	Poxviridae	Poxviridae	Poxviridae	130	0.012649	791	751.95	140.27		3098	0.016	NTPase	Other-Functions	Homo sapiens	dsDNA	Orthopoxvirus
	497	AWO71750.1	Herpesviridae	Herpesviridae	Orthoherpesviridae	130	0.012649	676	508.79	107.98		1472	0.008	tegument protein UL21	Structural-Envelope	Homo sapiens	dsDNA	Simplexvirus
	498	NP_612725.1	Herpesviridae	Herpesviridae	Orthoherpesviridae	130	0.012649	606	575.36	63.74		1857	0.01	DNA packaging tegument protein UL17	Structural-Envelope	Homo sapiens	dsDNA	Cytomegalovirus
	499	YP_249762.1	Reoviridae	Reoviridae	Spinareoviridae	129	0.0125517	1470	1411.4	227.68		7281	0.038	P1	Replication-Transcription	Zea mays	dsRNA	Fijivirus
	500	YP_009389359.1	Poxviridae	Poxviridae	Poxviridae	129	0.0125517	638	598.57	114.06		2034	0.011	CPXV128 protein	Replication-Transcription	Homo sapiens	dsDNA	Orthopoxvirus
	501	QGM48758.1	Poxviridae	Poxviridae	Poxviridae	128	0.0124544	1953	1773.77	401.45		9517	0.05	hypothetical protein	Other-Functions	Homo sapiens	dsDNA	Orthopoxvirus
	502	YP_009552473.1	Herpesviridae	Herpesviridae	Orthoherpesviridae	128	0.0124544	1219	1060.04	239.68		4975	0.026	BALF2	DNA-Binding	Homo sapiens	dsDNA	Lymphocryptovirus
	503	AGV92854.1	Retroviridae	Retroviridae-Poxviridae	Retroviridae	128	0.0124544	609	443.4	176.94		1178	0.006	envelope glycoprotein	Structural-Envelope	Gallus gallus	ssRNA-RT	Gammaretrovirus
	504	ANN83939.1	Herpesviridae	Herpesviridae	Orthoherpesviridae	128	0.0124544	536	455.14	74.9		1062	0.006	tegument host shutoff protein	Structural-Envelope	Homo sapiens	dsDNA	Simplexvirus
	505	YP_006666504.1	Dicistroviridae	Dicistroviridae	Dicistroviridae	127	0.0123571	1030	458.07	224.89		1173	0.006	capsid protein 2	Structural-Envelope	Penaeidae	ssRNA(+)	Aparavirus
	506	QLC36818.1	Partitiviridae	Partitiviridae	Partitiviridae	127	0.0123571	775	691.6	113.5		2575	0.013	RNA-dependent RNA polymerase	Replication-Transcription	Rosellinia necatrix	dsRNA	Betapartitivirus
	507	NP_612708.1	Herpesviridae	Herpesviridae	Orthoherpesviridae	127	0.0123571	767	684.2	178.06		2665	0.014	envelope glycoprotein H	Structural-Envelope	Homo sapiens	dsDNA	Cytomegalovirus
	508	YP_009507388.1	Parvoviridae	Parvoviridae	Parvoviridae	127	0.0123571	679	598.57	145.4		2065	0.011	nonstructural protein	Non-structural	Sus scrofa	ssDNA(+/-)	Tetraparvovirus
	509	DAC85375.1	Herpesviridae	Herpesviridae	Orthoherpesviridae	127	0.0123571	557	484.83	139.38		1330	0.007	US8	Structural-Envelope	Homo sapiens	dsDNA	Simplexvirus
	510	YP_009325844.1	Phycodnaviridae	Phycodnaviridae	Phycodnaviridae	127	0.0123571	525	419.44	103.91		940	0.005	major capsid protein VP54	Structural-Envelope	Chlorella heliozoae	dsDNA	Chlorovirus
	511	ALN38790.1	Potyviridae	Potyviridae	Potyviridae	126	0.0122598	3174	679.41	986.03		2790	0.015	polyprotein	Polyprotein	Cucumis sativus	ssRNA(+)	Ipomovirus
	512	AVP32822.1	Hepeviridae	Hepeviridae	Hepeviridae	126	0.0122598	666	575.81	149.78		1904	0.01	capsid protein	Structural-Envelope	Rattus norvegicus	ssRNA(+)	Avihepevirus
	513	YP_009112869.1	Poxviridae	Poxviridae	Poxviridae	125	0.0121625	504	445.51	36		965	0.005	Ser/Thr kinase	Other-Functions	Homo sapiens	dsDNA	Orthopoxvirus
	514	YP_009824971.1	Coronaviridae	Coronaviridae	Coronaviridae	125	0.0121625	433	352.28	87.54		509	0.003	nucleocapsid protein	Other-Functions	Homo sapiens	ssRNA(+)	Alphacoronavirus
	515	AAF26709.1	Matonaviridae	Matonaviridae	Matonaviridae	124	0.0120652	2129	1594.19	821.24		8089	0.042	non-structural polyprotein p200	Non-structural	Homo sapiens	ssRNA(+)	Rubivirus
	516	AKI19639.1	Herpesviridae	Herpesviridae	Orthoherpesviridae	124	0.0120652	986	973.2	73.26		4277	0.022	tegument protein UL37	Structural-Envelope	Homo sapiens	dsDNA	Cytomegalovirus
	517	QBI22252.1	Fimoviridae	Fimoviridae	Fimoviridae	124	0.0120652	528	472.25	18.23		1151	0.006	p7	Hypothetical	Rosa sp.	ssRNA(-)	Emaravirus
	518	QBH77804.1	Herpesviridae	Herpesviridae	Orthoherpesviridae	124	0.0120652	522	453.35	63.19		1074	0.006	capsid triplex subunit 1	Other-Functions	Homo sapiens	dsDNA	Simplexvirus
	519	YP_008136231.1	Reoviridae	Reoviridae	Sedoreoviridae	123	0.0119679	991	795.93	277.4		3183	0.017	VP2	Other-Functions	Sus scrofa	dsRNA	Rotavirus
	520	AYA49857.1	Herpesviridae	Herpesviridae	Orthoherpesviridae	123	0.0119679	621	491.2	164.59		1407	0.007	BVRF2	Hypothetical	Homo sapiens	dsDNA	Lymphocryptovirus
	521	QJQ40211.1	Poxviridae	Poxviridae	Poxviridae	123	0.0119679	468	381.86	34.69		606	0.003	hypothetical protein	Hypothetical	Homo sapiens	dsDNA	Orthopoxvirus
	522	QBH77810.1	Herpesviridae	Herpesviridae	Orthoherpesviridae	123	0.0119679	462	415.25	24.01		751	0.004	UL43	Other-Functions	Homo sapiens	dsDNA	Simplexvirus
	523	YP_081515.1	Herpesviridae	Herpesviridae	Orthoherpesviridae	122	0.0118706	850	803.33	164.32		3169	0.017	DNA packaging terminase subunit 2	Other-Functions	Homo sapiens	dsDNA	Cytomegalovirus
	524	AFU08308.1	Herpesviridae	Herpesviridae	Orthoherpesviridae	122	0.0118706	837	551.57	125.96		1626	0.008	BBRF1	Other-Functions	Homo sapiens	dsDNA	Lymphocryptovirus
	525	AMB65754.1	Herpesviridae	Herpesviridae	Orthoherpesviridae	122	0.0118706	651	448.79	71.68		1000	0.005	envelope glycoprotein M	Structural-Envelope	Homo sapiens	dsDNA	Simplexvirus
	526	YP_010085845.1	Poxviridae	Poxviridae	Poxviridae	122	0.0118706	569	478.52	168.86		1364	0.007	kelch-like protein	Hypothetical	Homo sapiens	dsDNA	Orthopoxvirus
	527	NP_612671.1	Herpesviridae	Herpesviridae	Orthoherpesviridae	121	0.0117733	640	572.38	103.01		1743	0.009	protein UL27	Other-Functions	Homo sapiens	dsDNA	Cytomegalovirus
	528	QHX39861.1	Herpesviridae	Herpesviridae	Orthoherpesviridae	121	0.0117733	489	472.31	5.83		1087	0.006	protein UL13	Other-Functions	Homo sapiens	dsDNA	Cytomegalovirus
	529	YP_009112862.1	Poxviridae	Poxviridae	Poxviridae	120	0.011676	571	471.12	139.68		1303	0.007	ankyrin/F-box protein	Other-Functions	Capra hircus	dsDNA	Parapoxvirus
	530	QFU18869.1	Herpesviridae	Herpesviridae	Orthoherpesviridae	120	0.011676	545	499.21	55.54		1298	0.007	BFLF1	Other-Functions	Homo sapiens	dsDNA	Lymphocryptovirus
	531	YP_009507723.1	Reoviridae	Reoviridae	Sedoreoviridae	120	0.011676	519	486.2	62.42		1202	0.006	outer capsid protein	Other-Functions	Equus caballus	dsRNA	Orbivirus
	532	AWV66923.1	Tobaniviridae	Tobaniviridae	Tobaniviridae	119	0.0115787	6857	1389.98	2200.24		6909	0.036	polyprotein 1a	Polyprotein	Sus scrofa	ssRNA(+)	Torovirus
	533	NP_068342.1	Tombusviridae	Tombusviridae	Tombusviridae	119	0.0115787	992	744.71	286.03		2814	0.015	RNA-dependent RNA polymerase	Replication-Transcription	Zea mays	ssRNA(+)	Machlomovirus
	534	AKI19523.1	Herpesviridae	Herpesviridae	Orthoherpesviridae	119	0.0115787	686	664.08	79.03		2264	0.012	protein UL112	Other-Functions	Homo sapiens	dsDNA	Cytomegalovirus
	535	YP_010085700.1	Poxviridae	Poxviridae	Poxviridae	119	0.0115787	475	362.68	149.27		760	0.004	CPXV039 protein	Other-Functions	Homo sapiens	dsDNA	Orthopoxvirus
	536	NP_038453.1	Tombusviridae	Tombusviridae-Solemoviridae	Tombusviridae	118	0.0114814	888	580.66	258.42		1912	0.01	RNA-dependent RNA polymerase	Replication-Transcription	Jasminum sambac	ssRNA(+)	Alphacarmovirus
	537	AQN73081.1	Herpesviridae	Herpesviridae	Orthoherpesviridae	118	0.0114814	877	865.97	70.56		3384	0.018	helicase-primase subunit	Replication-Transcription	Homo sapiens	dsDNA	Cytomegalovirus
	538	NP_599247.1	Nodaviridae	Nodaviridae	Nodaviridae	117	0.0113841	983	653.35	383.55		2377	0.012	RNA-dependent RNA polymerase	Replication-Transcription	Dicentrarchus labrax	ssRNA(+)	Betanodavirus
	539	YP_009162462.1	Poxviridae	Poxviridae	Poxviridae	117	0.0113841	736	621.57	78.33		1925	0.01	m81R	Replication-Transcription	Homo sapiens	dsDNA	Orthopoxvirus
	540	YP_005090504.1	Parvoviridae	Parvoviridae	Parvoviridae	117	0.0113841	692	556.69	143.37		1559	0.008	nonstructural protein	Non-structural	Sus scrofa	ssDNA(+/-)	Tetraparvovirus
	541	YP_010086617.1	Baculoviridae	Baculoviridae	Baculoviridae	117	0.0113841	510	474.05	15.41		1088	0.006	P49	Other-Functions	Lymantria dispar	dsDNA	Alphabaculovirus
	542	AST24354.1	Closteroviridae	Closteroviridae	Closteroviridae	117	0.0113841	478	460.32	50.49		985	0.005	divergent coat protein	Structural-Envelope	Vitis vinifera	ssRNA(+)	Ampelovirus
	543	QIX04702.1	Bornaviridae	Bornaviridae	Bornaviridae	116	0.0112868	1737	1359.75	623.33		6331	0.033	polymerase	Replication-Transcription	Callosciurus prevostii	ssRNA(-)	Orthobornavirus
	544	AYD61665.1	Totiviridae	Totiviridae	Totiviridae	116	0.0112868	1640	630.64	326.53		2259	0.012	RNA-dependent RNA polymerase	Replication-Transcription	Leishmania guyanensis	dsRNA	Leishmaniavirus
	545	NP_612719.1	Herpesviridae	Herpesviridae	Orthoherpesviridae	116	0.0112868	1386	1239.22	359.53		5577	0.029	major capsid protein	Structural-Envelope	Homo sapiens	dsDNA	Cytomegalovirus
	546	YP_009133219.1	Baculoviridae	Baculoviridae	Baculoviridae	116	0.0112868	760	673.76	65.68		2236	0.012	ODV-E66	Other-Functions	Spodoptera frugiperda	dsDNA	Alphabaculovirus
	547	AQN73394.1	Herpesviridae	Herpesviridae	Orthoherpesviridae	116	0.0112868	648	630.49	14.82		1951	0.01	DNA packaging tegument protein UL25	Structural-Envelope	Homo sapiens	dsDNA	Cytomegalovirus
	548	QSR83623.1	Tobaniviridae	Tobaniviridae	Tobaniviridae	115	0.0111895	1587	816.21	681.23		3345	0.017	spike protein	Structural-Envelope	Sus scrofa	ssRNA(+)	Torovirus
	549	DAB41733.1	Amalgaviridae	Amalgaviridae-Totiviridae	Amalgaviridae	115	0.0111895	1071	652.61	369.51		2204	0.012	fusion protein	Structural-Envelope	Solanum lycopersicum	dsRNA	Amalgavirus
	550	WP_016053677.1	Baculoviridae	Baculoviridae-Poxviridae-Ascoviridae	Baculoviridae	115	0.0111895	530	384.63	137.98		849	0.004	alkaline exonuclease	Other-Functions	Lymantria dispar	dsDNA	Alphabaculovirus
	551	QBH79984.1	Herpesviridae	Herpesviridae	Orthoherpesviridae	114	0.0110922	848	395.68	155.24		632	0.003	RL2_3-ICP0 (Infected Cell Protein 0)	Replication-Transcription	Homo sapiens	dsDNA	Simplexvirus
	552	ACA42573.1	Hepadnaviridae	Hepadnaviridae	Hepadnaviridae	114	0.0110922	841	724.22	173.43		2494	0.013	polymerase	Replication-Transcription	Anas platyrhynchos	dsDNA-RT	Avihepadnavirus
	553	3OWG_A	Poxviridae	Poxviridae	Poxviridae	114	0.0110922	480	449.25	97.18		985	0.005	poly(A) polymerase large subunit	Replication-Transcription	Homo sapiens	dsDNA	Orthopoxvirus
	554	AIT53896.1	Herpesviridae	Herpesviridae	Orthoherpesviridae	113	0.0109949	840	796.82	66.07		2799	0.015	ORF11	Other-Functions	Homo sapiens	dsDNA	Varicellovirus
	555	YP_009143489.1	Poxviridae	Poxviridae	Poxviridae	113	0.0109949	565	537.93	83.78		1410	0.007	ankyrin-like protein	Other-Functions	Homo sapiens	dsDNA	Orthopoxvirus
	556	AWY10942.1	Partitiviridae	Partitiviridae-Picobirnaviridae	Partitiviridae	113	0.0109949	553	431.35	137.52		886	0.005	RNA-dependent RNA polymerase	Replication-Transcription	Pseudogymnoascus destructans	dsRNA	Gammapartitivirus
	557	AMB66090.1	Herpesviridae	Herpesviridae	Orthoherpesviridae	112	0.0108976	605	478.96	99.39		1085	0.006	UL54	Regulation-Control	Homo sapiens	dsDNA	Simplexvirus
	558	YP_081532.1	Herpesviridae	Herpesviridae	Orthoherpesviridae	112	0.0108976	587	561.8	60.41		1547	0.008	protein UL84	Other-Functions	Homo sapiens	dsDNA	Cytomegalovirus
	559	NP_612688.1	Herpesviridae	Herpesviridae	Orthoherpesviridae	111	0.0108003	945	873.1	126.32		3270	0.017	ribonucleotide reductase subunit 1	Other-Functions	Homo sapiens	dsDNA	Cytomegalovirus
	560	QIQ51177.1	Reoviridae	Reoviridae	Sedoreoviridae	111	0.0108003	616	541.77	57.93		1416	0.007	NS1	Other-Functions	Equus caballus	dsRNA	Orbivirus
	561	YP_009508759.1	Papillomaviridae	Papillomaviridae	Papillomaviridae	111	0.0108003	584	507.04	76.28		1233	0.006	L2	Other-Functions	Homo sapiens	dsDNA	Betapapillomavirus
	562	YP_009268831.1	Poxviridae	Poxviridae	Poxviridae	111	0.0108003	435	410.31	75.12		736	0.004	DNA polymerase processivity factor	Replication-Transcription	Homo sapiens	dsDNA	Orthopoxvirus
	563	AXN75247.1	Poxviridae	Poxviridae	Poxviridae	110	0.010703	679	552.88	171.31		1542	0.008	CPXV027 protein	Other-Functions	Homo sapiens	dsDNA	Orthopoxvirus
	564	YP_009507926.1	Fimoviridae	Fimoviridae	Fimoviridae	110	0.010703	653	532.55	209.83		1536	0.008	putative glycoprotein p2	Glycoprotein	Rosa sp.	ssRNA(-)	Emaravirus
	565	NP_624332.2	Totiviridae	Totiviridae-Partitiviridae	Totiviridae	176	0.0171248	1601	679.2	276.78		3659	0.019	RNA-dependent RNA polymerase	Replication-Transcription	Pyricularia oryzae	dsRNA	Victorivirus
	566	QHW06094.1	Herpesviridae	Herpesviridae	Orthoherpesviridae	109	0.0106057	1492	558.72	571.66		1796	0.009	ICP4	Replication-Transcription	Gallus gallus	dsDNA	Iltovirus
	567	BAM75921.1	Herpesviridae	Herpesviridae	Orthoherpesviridae	108	0.0105084	1216	553.89	272.46		1541	0.008	envelope glycoprotein	Structural-Envelope	Equus caballus	dsDNA	Varicellovirus
	568	AZL89935.1	Mimiviridae	Mimiviridae	Mimiviridae	108	0.0105084	549	411.03	107.5		715	0.004	hypothetical protein	Other-Functions	Acanthamoeba castellanii	dsDNA	Mimivirus
	569	YP_009325603.1	Phycodnaviridae	Phycodnaviridae	Phycodnaviridae	106	0.0103138	1506	1251	340.37		5097	0.027	Chlorovirus glycoprotein repeat domain-containing protein	Glycoprotein	Chlorella variabilis	dsDNA	Chlorovirus
	570	AYV76052.1	Mimiviridae	Mimiviridae-Phycodnaviridae-Marseilleviridae-Poxviridae-Nimaviridae	Mimiviridae	105	0.0102165	1067	607.5	256.07		1844	0.01	Hsp70 protein	Stress-Response	Acanthamoeba castellanii	dsDNA	Mimivirus
	571	YP_009551696.1	Mesoniviridae	Mesoniviridae-Coronaviridae	Mesoniviridae	104	0.0101192	5365	2655.97	1445.08		12397	0.065	ORF2	Polyprotein	Culex quinquefasciatus	ssRNA(+)	Alphamesonivirus
	572	AVR53748.1	Parvoviridae	Parvoviridae	Parvoviridae	104	0.0101192	712	616.99	86		1680	0.009	minor capsid protein	Structural-Envelope	Gallus gallus	ssDNA(+/-)	Aveparvovirus
	573	NP_612745.1	Herpesviridae	Herpesviridae	Orthoherpesviridae	104	0.0101192	598	561.23	61.13		1454	0.008	regulatory protein IE2	Regulation-Control	Homo sapiens	dsDNA	Cytomegalovirus
	574	AXU44617.1	Secoviridae	Secoviridae	Secoviridae	103	0.0100219	3544	815.82	1171.46		2972	0.016	coat protein 1	Structural-Envelope	Oryza sativa	ssRNA(+)	Waikavirus
	575	YP_007506946.1	Solemoviridae	Solemoviridae	Solemoviridae	103	0.0100219	1018	669.57	187.6		1965	0.01	RNA-dependent RNA polymerase	Replication-Transcription	Oryza sativa	ssRNA(+)	Sobemovirus
	576	AXF38732.1	Reoviridae	Reoviridae	Sedoreoviridae	103	0.0100219	784	566.93	207.58		1494	0.008	VP4	Structural-Envelope	Homo sapiens	dsRNA	Rotavirus
	577	YP_004821536.1	Poxviridae	Poxviridae	Poxviridae	103	0.0100219	603	528.23	124.69		1288	0.007	ankyrin-like protein	Other-Functions	Homo sapiens	dsDNA	Orthopoxvirus
	578	BCS83056.1	Phycodnaviridae	Phycodnaviridae-Mimiviridae-Marseilleviridae-Iridoviridae-Poxviridae	Phycodnaviridae	102	0.00992462	1296	1015.28	277.56		3716	0.019	DNA topoisomerase II	Other-Functions	Acanthamoeba castellanii	dsDNA	Chlorovirus
	579	YP_249673.1	Baculoviridae	Baculoviridae-Ascoviridae	Baculoviridae	166	0.0161518	635	432.53	130.75		1357	0.007	BRO-B	Other-Functions	Lymantria dispar	dsDNA	Alphabaculovirus
	580	ASZ83554.1	Partitiviridae	Partitiviridae	Partitiviridae	102	0.00992462	624	548.85	120.64		1353	0.007	RNA-dependent RNA polymerase	Replication-Transcription	Heterobasidion parviporum	dsRNA	Alphapartitivirus
	581	AJA04925.1	Caulimoviridae	Caulimoviridae	Caulimoviridae	102	0.00992462	503	472.12	76.87		975	0.005	capsid protein	Structural-Envelope	Brassica oleracea var. botrytis	dsDNA-RT	Caulimovirus
	582	YP_001129505.1	Herpesviridae	Herpesviridae	Orthoherpesviridae	102	0.00992462	469	468.02	5.37		914	0.005	LF1	Other-Functions	Homo sapiens	dsDNA	Lymphocryptovirus
	583	YP_009109556.3	Arteriviridae	Arteriviridae	Arteriviridae	101	0.00982732	3595	2296.13	822.43		10110	0.053	polyprotein	Other-Functions	Piliocolobus tephrosceles	ssRNA(+)	Zetaarterivirus
	584	QVY10319.1	Reoviridae	Reoviridae	Spinareoviridae	101	0.00982732	471	410.73	115.31		726	0.004	sigma 1	Cellular-Regulation	Sus scrofa	dsRNA	Orthoreovirus
	585	WP_016069857.1	Herpesviridae	Herpesviridae	Orthoherpesviridae	100	0.00973002	943	885.59	209.07		3210	0.017	protein UL87	Hypothetical	Homo sapiens	dsDNA	Cytomegalovirus
	586	QRG29177.1	Partitiviridae	Partitiviridae-Picobirnaviridae	Partitiviridae	100	0.00973002	500	417.45	106.21		702	0.004	RNA-dependent RNA polymerase	Replication-Transcription	Capsicum annuum	dsRNA	Deltapartitivirus
	587	YP_009352912.1	Herpesviridae	Herpesviridae	Orthoherpesviridae	99	0.00963272	782	715.42	134.03		2141	0.011	helicase-primase subunit	Replication-Transcription	Equus caballus	dsDNA	Varicellovirus
	588	QBR53290.1	Solemoviridae	Solemoviridae-Tombusviridae	Solemoviridae	99	0.00963272	668	609.71	44.48		1606	0.008	P1 protein	Other-Functions	Brassica napus	ssRNA(+)	Polerovirus
	589	7NT5_A	Paramyxoviridae	Paramyxoviridae	Paramyxoviridae	98	0.00953542	539	404.06	173.12		776	0.004	nucleocapsid protein	Structural-Envelope	Homo sapiens	ssRNA(-)	Henipavirus
	590	NP_733875.1	Herpesviridae	Herpesviridae	Orthoherpesviridae	98	0.00953542	508	506.08	1.45		1076	0.006	BGLF1	Other-Functions	Homo sapiens	dsDNA	Lymphocryptovirus
	591	YP_009133271.1	Baculoviridae	Baculoviridae	Baculoviridae	97	0.00943812	908	826.71	53.65		2591	0.014	viral capsid associated protein	Other-Functions	Bombyx mori	dsDNA	Alphabaculovirus
	592	NP_054007.4	Tombusviridae	Tombusviridae-Solemoviridae	Tombusviridae	97	0.00943812	882	636.51	298.37		1837	0.01	RNA-dependent RNA polymerase	Replication-Transcription	Pisum sativum	ssRNA(+)	Umbravirus
	593	YP_009111421.1	Polyomaviridae	Polyomaviridae	Polyomaviridae	97	0.00943812	817	531.79	275.56		1308	0.007	large T antigen	Other-Functions	Homo sapiens	dsDNA	Alphapolyomavirus
	594	QBH66128.1	Baculoviridae	Baculoviridae	Baculoviridae	97	0.00943812	798	683	107.44		1957	0.01	ODV-E66	Structural-Envelope	Bombyx mori	dsDNA	Alphabaculovirus
	595	AWC26950.1	Sinhaliviridae	Sinhaliviridae	Sinhaliviridae	96	0.00934082	862	472.6	327.94		1175	0.006	Orf1	Other-Functions	Apis mellifera	ssRNA(+)	Sinaivirus
	596	YP_009259388.1	Iridoviridae	Iridoviridae	Iridoviridae	96	0.00934082	646	443.1	146.69		862	0.005	hypothetical protein	Other-Functions	Ambystoma tigrinum	dsDNA	Ranavirus
	597	QED42772.1	Potyviridae	Potyviridae	Potyviridae	95	0.00924352	916	802.31	141.49		2459	0.013	polyprotein	Polyprotein	Triticum aestivum	ssRNA(+)	Bymovirus
	598	YP_010087001.1	Potyviridae	Potyviridae	Potyviridae	94	0.00914622	3019	725.89	865.15		2168	0.011	polyprotein	Polyprotein	Elettaria cardamomum	ssRNA(+)	Macluravirus
	599	QJE50384.1	Reoviridae	Reoviridae	Spinareoviridae	94	0.00914622	452	380.35	98.76		500	0.003	sigma-2 protein	Cellular-Regulation	Sus scrofa	dsRNA	Orthoreovirus
	600	AYD75927.1	Betaflexiviridae	Betaflexiviridae	Betaflexiviridae	93	0.00904892	1893	1355.34	773.38		5105	0.027	replicase	Replication-Transcription	Malus domestica	ssRNA(+)	Trichovirus
	601	AJR29268.1	Iridoviridae	Iridoviridae	Iridoviridae	93	0.00904892	1247	1104.68	227.91		3822	0.02	DNA-dependent RNA polymerase II second largest subunit domain 6	Replication-Transcription	Ambystoma tigrinum	dsDNA	Ranavirus
	602	YP_009551832.1	Herpesviridae	Herpesviridae	Orthoherpesviridae	93	0.00904892	782	593.59	239.23		1533	0.008	glycoprotein H	Glycoprotein	Equus caballus	dsDNA	Rhadinovirus
	603	AFA46655.1	Adenoviridae	Adenoviridae	Adenoviridae	93	0.00904892	500	485.96	11.93		913	0.005	DNA-binding protein	DNA-Binding	Homo sapiens	dsDNA	Mastadenovirus
	604	NP_054697.1	Paramyxoviridae	Paramyxoviridae	Paramyxoviridae	92	0.00895162	2270	1278.98	1039.18		4728	0.025	polymerase	Replication-Transcription	Homo sapiens	ssRNA(-)	Henipavirus
	605	YP_002647021.1	Betaflexiviridae	Betaflexiviridae-Alphaflexiviridae-Potyviridae	Betaflexiviridae	92	0.00895162	1932	1790.93	458.92		6960	0.036	replicase	Replication-Transcription	Allium sativum	ssRNA(+)	Carlavirus
	606	QXI73301.1	Baculoviridae	Baculoviridae-Orthomyxoviridae	Baculoviridae	92	0.00895162	532	498.23	82.91		993	0.005	gp64	Other-Functions	Bombyx mori	dsDNA	Alphabaculovirus
	607	YP_009165496.1	Bornaviridae	Bornaviridae	Bornaviridae	92	0.00895162	511	485.6	60.79		934	0.005	glycoprotein	Glycoprotein	Homo sapiens	ssRNA(-)	Orthobornavirus
	608	YP_008130302.1	Solemoviridae	Solemoviridae-Luteoviridae	Solemoviridae	91	0.00885432	1323	909.16	390.64		2970	0.016	peptidase	Replication-Transcription	Pisum sativum	ssRNA(+)	Enamovirus
	609	QAA77585.1	Reoviridae	Reoviridae	Spinareoviridae	91	0.00885432	1293	1222.07	261.78		4446	0.023	lambda-2 protein	Other-Functions	Sus scrofa	dsRNA	Orthoreovirus
	610	YP_009029998.1	Flaviviridae	Flaviviridae	Flaviviridae	91	0.00885432	754	550.58	221.64		1266	0.007	putative glycoprotein	Glycoprotein	Rhipicephalus microplus	ssRNA(+)	Undefined genus
	611	AUS94757.1	Herpesviridae	Herpesviridae	Orthoherpesviridae	90	0.00875702	3602	2856.03	1110.03		11531	0.06	large tegument protein	Structural-Envelope	Equus caballus	dsDNA	Varicellovirus
	612	YP_009259667.1	Tombusviridae	Tombusviridae	Tombusviridae	90	0.00875702	852	647.21	239.9		1666	0.009	RNA-dependent RNA polymerase	Replication-Transcription	Beta vulgaris	ssRNA(+)	Tombusvirus
	613	QHE24171.1	Herpesviridae	Herpesviridae	Orthoherpesviridae	90	0.00875702	689	616.87	52.3		1489	0.008	nuclear antigen EBNA-1	Other-Functions	Homo sapiens	dsDNA	Lymphocryptovirus
	614	QGN68052.1	Poxviridae	Poxviridae	Poxviridae	90	0.00875702	597	569.28	88.56		1273	0.007	CPXV088 protein	Other-Functions	Homo sapiens	dsDNA	Orthopoxvirus
	615	YP_008378340.1	Baculoviridae	Baculoviridae	Baculoviridae	90	0.00875702	421	406.71	24.17		537	0.003	alkaline exonuclease	Other-Functions	Lymantria dispar	dsDNA	Alphabaculovirus
	616	ASH99277.1	Iridoviridae	Iridoviridae-Ascoviridae	Iridoviridae	89	0.00865972	1323	1214.27	182		4138	0.022	DNA-dependent RNA polymerase II largest subunit	Replication-Transcription	Ambystoma tigrinum	dsDNA	Ranavirus
	617	QRE02518.1	Herpesviridae	Herpesviridae	Orthoherpesviridae	89	0.00865972	621	457.82	101.51		855	0.004	BGLF5	Other-Functions	Homo sapiens	dsDNA	Lymphocryptovirus
	618	QYD01972.1	Anelloviridae	Anelloviridae	Anelloviridae	89	0.00865972	589	547.21	18.6		1144	0.006	ORF1	Other-Functions	Lynx canadensis	ssDNA(-)	Etatorquevirus
	619	NP_040552.1	Betaflexiviridae	Betaflexiviridae	Betaflexiviridae	89	0.00865972	460	418.97	100.98		656	0.003	movement protein	Transport	Malus domestica	ssRNA(+)	Trichovirus
	620	NP_040184.1	Herpesviridae	Herpesviridae	Orthoherpesviridae	88	0.00856242	1310	1308.7	4.97		4484	0.023	ORF62	Replication-Transcription	Homo sapiens	dsDNA	Varicellovirus
	621	QJE50381.2	Reoviridae	Reoviridae	Spinareoviridae	88	0.00856242	894	733.98	36.84		1928	0.01	mu-2 protein	Structural-Envelope	Sus scrofa	dsRNA	Orthoreovirus
	622	QVP25977.1	Flaviviridae	Flaviviridae	Flaviviridae	88	0.00856242	810	669.93	194.46		1711	0.009	NS3-like protein	Other-Functions	Rhipicephalus microplus	ssRNA(+)	Undefined genus
	623	AQM37676.1	Orthomyxoviridae	Orthomyxoviridae	Orthomyxoviridae	88	0.00856242	588	560.78	70.04		1192	0.006	acid polymerase	Replication-Transcription	Salmo salar	ssRNA(-)	Isavirus
	624	AKI23504.1	Herpesviridae	Herpesviridae	Orthoherpesviridae	88	0.00856242	437	424.31	17.35		583	0.003	envelope protein UL78	Structural-Envelope	Homo sapiens	dsDNA	Cytomegalovirus
	625	YP_009351919.1	Flaviviridae	Flaviviridae	Flaviviridae	87	0.00846512	783	408.63	139.25		605	0.003	putative membrane protein	Other-Functions	Rhipicephalus microplus	ssRNA(+)	Undefined genus
	626	QKN88800.1	Astroviridae	Astroviridae	Astroviridae	87	0.00846512	771	641.26	108.15		1540	0.008	capsid protein	Structural-Envelope	Gallus gallus	ssRNA(+)	Avastrovirus
	627	YP_007417864.1	Herpesviridae	Herpesviridae	Orthoherpesviridae	87	0.00846512	595	537.45	89.65		1112	0.006	deoxyribonuclease	Other-Functions	Homo sapiens	dsDNA	Cytomegalovirus
	628	YP_003933800.1	Herpesviridae	Herpesviridae	Orthoherpesviridae	86	0.00836782	1048	765.36	197.24		2119	0.011	BORF2-ribonucleotide reductase subunit	Replication-Transcription	Homo sapiens	dsDNA	Lymphocryptovirus
	629	QPN36941.1	Flaviviridae	Flaviviridae	Flaviviridae	86	0.00836782	1034	745.33	292.89		2047	0.011	NS5-like protein	Polyprotein	Rhipicephalus microplus	ssRNA(+)	Undefined genus
	630	NP_733869.1	Herpesviridae	Herpesviridae	Orthoherpesviridae	86	0.00836782	793	728.3	92.33		1920	0.01	hypothetical protein	Other-Functions	Homo sapiens	dsDNA	Lymphocryptovirus
	631	ACG69815.1	Closteroviridae	Closteroviridae	Closteroviridae	85	0.00827052	2807	1271.36	1023.83		4200	0.022	polyprotein	Polyprotein	Prunus avium	ssRNA(+)	Velarivirus
	632	YP_009448193.1	Totiviridae	Totiviridae	Totiviridae	85	0.00827052	1608	801.46	276.23		2187	0.011	RNA-dependent RNA polymerase	Replication-Transcription	Zea mays	dsRNA	Totivirus
	633	ATB53305.1	Peribunyaviridae	Peribunyaviridae	Peribunyaviridae	85	0.00827052	1594	1068.49	611.69		3438	0.018	polyprotein	Polyprotein	Homo sapiens	ssRNA(-)	Orthobunyavirus
	634	ALQ28410.1	Herpesviridae	Herpesviridae	Orthoherpesviridae	85	0.00827052	789	688.48	23.19		1711	0.009	BALF3	Other-Functions	Homo sapiens	dsDNA	Lymphocryptovirus
	635	YP_005296211.1	Poxviridae	Poxviridae	Poxviridae	85	0.00827052	641	418.05	127.6		614	0.003	CPXV017 protein	Other-Functions	Homo sapiens	dsDNA	Orthopoxvirus
	636	QFX66143.1	Parvoviridae	Parvoviridae	Parvoviridae	84	0.00817322	723	579.93	192.59		1298	0.007	NS1	Non-structural	Sus scrofa	ssDNA(+/-)	Chaphamaparvovirus
	637	QED42836.1	Solemoviridae	Solemoviridae-Luteoviridae-Geminiviridae	Solemoviridae	84	0.00817322	694	541.29	165.17		1100	0.006	P1	Other-Functions	Capsicum annuum	ssRNA(+)	Polerovirus
	638	AKN10675.1	Arenaviridae	Arenaviridae	Arenaviridae	84	0.00817322	435	420.44	46.92		564	0.003	glycoprotein	Other-Functions	Boa constrictor	ssRNA(+/-)	Reptarenavirus
	639	YP_009164031.1	Flaviviridae	Flaviviridae	Flaviviridae	83	0.00807592	3403	1143.96	1337.54		3698	0.019	polyprotein	Polyprotein	Culex tarsalis	ssRNA(+)	Flavivirus
	640	YP_224289.1	Caulimoviridae	Caulimoviridae	Caulimoviridae	83	0.00807592	1869	474.75	577.72		1075	0.006	polyprotein	Other-Functions	Musa	dsDNA-RT	Badnavirus
	641	YP_081613.1	Herpesviridae	Herpesviridae	Orthoherpesviridae	83	0.00807592	462	461.94	0.29		747	0.004	membrane protein US29	Structural-Envelope	Homo sapiens	dsDNA	Cytomegalovirus
	642	YP_003199424.1	Reoviridae	Reoviridae	Spinareoviridae	83	0.00807592	455	396.96	132.08		552	0.003	sigma 1	Cellular-Regulation	Sus scrofa	dsRNA	Orthoreovirus
	643	YP_009054943.1	Herpesviridae	Herpesviridae	Orthoherpesviridae	82	0.00797862	878	805.74	160.7		2221	0.012	envelope glycoprotein H	Structural-Envelope	Homo sapiens	dsDNA	Varicellovirus
	644	AFA26578.1	Papillomaviridae	Papillomaviridae	Papillomaviridae	82	0.00797862	567	518.87	45.23		947	0.005	L2 protein	Other-Functions	Bos taurus	dsDNA	Xipapillomavirus
	645	YP_138504.1	Paramyxoviridae	Paramyxoviridae	Paramyxoviridae	82	0.00797862	543	469.73	137.09		852	0.004	nucleocapsid protein	Structural-Envelope	Homo sapiens	ssRNA(-)	Orthorubulavirus
	646	NP_620669.1	Virgaviridae	Virgaviridae	Virgaviridae	80	0.00778402	1707	701.66	660.18		1780	0.009	RNA-dependent RNA polymerase	Replication-Transcription	Lamprocapnos spectabilis	ssRNA(+)	Tobravirus
	647	AHB63508.1	Coronaviridae	Coronaviridae	Coronaviridae	80	0.00778402	1495	1021.46	357.23		2950	0.015	spike glycoprotein	Structural-Envelope	Meleagris gallopavo	ssRNA(+)	Gammacoronavirus
	648	YP_009506682.1	Iridoviridae	Iridoviridae	Iridoviridae	80	0.00778402	975	918.9	154.78		2523	0.013	putative D5 family NTPase/ATPase	Replication-Transcription	Ambystoma tigrinum	dsDNA	Ranavirus
	649	AFK83845.1	Herpesviridae	Herpesviridae	Orthoherpesviridae	80	0.00778402	793	649.99	124.51		1465	0.008	protein UL29	Other-Functions	Homo sapiens	dsDNA	Cytomegalovirus
	650	YP_009268722.1	Poxviridae	Poxviridae	Poxviridae	80	0.00778402	433	411.42	49.27		521	0.003	CPXV044 protein	Other-Functions	Homo sapiens	dsDNA	Orthopoxvirus
	651	NP_058528.1	Phenuiviridae	Phenuiviridae	Phenuiviridae	79	0.00768672	2925	2404.82	1064.83		8414	0.044	RNA polymerase	Replication-Transcription	Oryza sativa	ssRNA(-)	Tenuivirus
	652	QOQ52508.1	Picornaviridae	Picornaviridae	Picornaviridae	79	0.00768672	2871	1291.13	1130.79		4202	0.022	polyprotein	Polyprotein	Gallus gallus	ssRNA(+)	Sicinivirus
	653	YP_009126942.1	Anelloviridae	Anelloviridae	Anelloviridae	79	0.00768672	773	611.34	145.17		1273	0.007	ORF1	Other-Functions	Chlorocebus sabaeus	ssDNA(-)	Alphatorquevirus
	654	NP_116403.1	Herpesviridae	Herpesviridae	Orthoherpesviridae	79	0.00768672	588	550.19	60.58		1038	0.005	protein UL49	Other-Functions	Homo sapiens	dsDNA	Cytomegalovirus
	655	QCY49501.1	Alphaflexiviridae	Alphaflexiviridae	Alphaflexiviridae	78	0.00758942	1721	1019.59	672.86		2973	0.016	RNA-dependent RNA polymerase	Replication-Transcription	Hylocereus	ssRNA(+)	Potexvirus
	656	QMP82168.1	Orthomyxoviridae	Orthomyxoviridae-Peribunyaviridae	Orthomyxoviridae	78	0.00758942	807	734.96	147.66		1754	0.009	polymerase PB1	Replication-Transcription	Culex tarsalis	ssRNA(-)	Quaranjavirus
	657	AMB65934.1	Herpesviridae	Herpesviridae	Orthoherpesviridae	78	0.00758942	578	489.56	10.5		786	0.004	UL42	Replication-Transcription	Homo sapiens	dsDNA	Simplexvirus
	658	YP_009133264.1	Baculoviridae	Baculoviridae	Baculoviridae	77	0.00749212	1308	1222.56	63.21		3593	0.019	helicase	Replication-Transcription	Chrysodeixis includens	dsDNA	Alphabaculovirus
	659	QNU41088.1	Bromoviridae	Bromoviridae	Bromoviridae	77	0.00749212	877	603.04	311.16		1362	0.007	RNA-dependent RNA polymerase	Replication-Transcription	Malus domestica	ssRNA(+)	Ilarvirus
	660	QQL09786.1	Herpesviridae	Herpesviridae	Orthoherpesviridae	77	0.00749212	635	601.05	15.23		1216	0.006	protein US26	Structural-Envelope	Homo sapiens	dsDNA	Cytomegalovirus
	661	QYA72484.1	Secoviridae	Secoviridae	Secoviridae	76	0.00739482	1641	544.78	557.27		1103	0.006	coat protein	Polyprotein	Betula pubescens	ssRNA(+)	Nepovirus
	662	QHJ68634.1	Reoviridae	Reoviridae	Sedoreoviridae	76	0.00739482	965	880.05	208.99		2279	0.012	VP2	Other-Functions	Ovis aries	dsRNA	Orbivirus
	663	AYQ58840.1	Reoviridae	Reoviridae	Spinareoviridae	76	0.00739482	726	719.37	10.79		1663	0.009	mu-NS protein	Other-Functions	Sus scrofa	dsRNA	Orthoreovirus
	664	CAA35430.1	Herpesviridae	Herpesviridae	Orthoherpesviridae	76	0.00739482	694	528.91	183.86		1096	0.006	protein UL31	Other-Functions	Homo sapiens	dsDNA	Cytomegalovirus
	665	NP_612669.1	Herpesviridae	Herpesviridae	Orthoherpesviridae	76	0.00739482	682	656.32	2.99		1370	0.007	tegument protein UL25	Structural-Envelope	Homo sapiens	dsDNA	Cytomegalovirus
	666	BAM36403.1	Partitiviridae	Partitiviridae	Partitiviridae	76	0.00739482	647	533.76	128.26		966	0.005	RNA-dependent RNA polymerase	Replication-Transcription	Sarcosphaera coronaria	dsRNA	Alphapartitivirus
	667	WP_016041377.1	Poxviridae	Poxviridae	Poxviridae	76	0.00739482	569	419.05	193.7		676	0.004	CPXV215 protein	Hypothetical	Homo sapiens	dsDNA	Orthopoxvirus
	668	QJI52022.1	Dicistroviridae	Dicistroviridae	Dicistroviridae	75	0.00729752	1773	724.52	657.92		1853	0.01	non-structural polyprotein	Hypothetical	Apis mellifera	ssRNA(+)	Triatovirus
	669	AZI72604.1	Arenaviridae	Arenaviridae	Arenaviridae	75	0.00729752	595	572.51	74.91		1077	0.006	nucleoprotein	Structural-Envelope	Boa constrictor	ssRNA(+/-)	Reptarenavirus
	670	AKG51195.1	Poxviridae	Poxviridae	Poxviridae	75	0.00729752	497	442.81	104.06		654	0.003	CPXV050 protein	Other-Functions	Homo sapiens	dsDNA	Orthopoxvirus
	671	NP_647496.1	Togaviridae	Togaviridae	Togaviridae	74	0.00720022	2601	1206.51	1184.56		3674	0.019	nonstructural protein P3	Non-structural	Salmo salar	ssRNA(+)	Alphavirus
	672	YP_003933788.1	Herpesviridae	Herpesviridae	Orthoherpesviridae	74	0.00720022	1157	1073	94.42		2923	0.015	helicase-primase primase subunit	Replication-Transcription	Homo sapiens	dsDNA	Varicellovirus
	673	QWK51502.1	Closteroviridae	Closteroviridae	Closteroviridae	74	0.00720022	565	542.69	11.96		909	0.005	heat shock protein 90	Stress-Response	Vitis vinifera	ssRNA(+)	Ampelovirus
	674	ACB32172.1	Poxviridae	Poxviridae-Baculoviridae-Phycodnaviridae	Poxviridae	74	0.00720022	564	405.89	119.31		515	0.003	DNA photolyase	Replication-Transcription	Chrysodeixis includens	dsDNA	Alphabaculovirus
	675	AYV82597.1	Mimiviridae	Mimiviridae	Mimiviridae	74	0.00720022	517	417.47	81.29		503	0.003	chromosome condensation regulator	Regulation-Control	Undefined host	dsDNA	Undefined genus
	676	QDZ58984.1	Phasmaviridae	Phasmaviridae-Peribunyaviridae	Phasmaviridae	73	0.00710292	2223	1131	896.17		3225	0.017	RNA-dependent RNA polymerase	Replication-Transcription	Chaoborus americanus	ssRNA(-)	Orthophasmavirus
	677	YP_010086664.1	Baculoviridae	Baculoviridae	Baculoviridae	73	0.00710292	1265	1180.77	203.93		3274	0.017	helicase	Replication-Transcription	Lymantria dispar	dsDNA	Alphabaculovirus
	678	QFU18701.1	Herpesviridae	Herpesviridae	Orthoherpesviridae	73	0.00710292	1162	593.27	439.96		1319	0.007	ORF73	Other-Functions	Homo sapiens	dsDNA	Rhadinovirus
	679	YP_006347710.1	Iridoviridae	Iridoviridae	Iridoviridae	73	0.00710292	963	864.41	81.81		2098	0.011	hypothetical protein	Hypothetical	Ambystoma tigrinum	dsDNA	Ranavirus
	680	AMB66099.1	Herpesviridae	Herpesviridae	Orthoherpesviridae	73	0.00710292	587	474.85	40.21		705	0.004	US3	Other-Functions	Homo sapiens	dsDNA	Simplexvirus
	681	QEJ80026.1	Poxviridae	Poxviridae	Poxviridae	72	0.00700562	2030	1906.5	333.33		5846	0.031	m134R	Other-Functions	Oryctolagus cuniculus	dsDNA	Leporipoxvirus
	682	YP_164155.1	Iridoviridae	Iridoviridae	Iridoviridae	72	0.00700562	970	888.06	196.45		2305	0.012	putative NTPase	Other-Functions	Ambystoma tigrinum	dsDNA	Ranavirus
	683	YP_054419.1	Closteroviridae	Closteroviridae	Closteroviridae	72	0.00700562	521	514.54	29.38		781	0.004	p60	Hypothetical	Solanum lycopersicum	ssRNA(+)	Crinivirus
	684	YP_004935369.1	Closteroviridae	Closteroviridae	Closteroviridae	71	0.00690831	2860	895.37	827.29		2180	0.011	RNA-dependent RNA polymerase	Replication-Transcription	Vitis vinifera	ssRNA(+)	Ampelovirus
	685	QPB69979.1	Flaviviridae	Flaviviridae	Flaviviridae	71	0.00690831	2849	1207.62	1189.74		3397	0.018	polyprotein	Polyprotein	Bos taurus	ssRNA(+)	Hepacivirus
	686	QJI52018.1	Dicistroviridae	Dicistroviridae	Dicistroviridae	71	0.00690831	2113	1794.28	565.09		5347	0.028	nonstructural polyprotein	Non-structural	Apis mellifera	ssRNA(+)	Cripavirus
	687	ACN59473.1	Tombusviridae	Tombusviridae	Tombusviridae	71	0.00690831	875	602.37	261.25		1205	0.006	replicase	Other-Functions	Cucurbitaceae	ssRNA(+)	Gammacarmovirus
	688	ARF10604.1	Mimiviridae	Mimiviridae-Phycodnaviridae	Mimiviridae	71	0.00690831	838	451.08	110.96		612	0.003	hypothetical protein	Replication-Transcription	Ostreococcus sp. 'lucimarinus'	dsDNA	Prasinovirus
	689	QJQ80347.1	Closteroviridae	Closteroviridae	Closteroviridae	71	0.00690831	486	452.97	95.41		643	0.003	Hsp90-like protein	Other-Functions	Vitis vinifera	ssRNA(+)	Ampelovirus
	690	AAA16739.1	Herpesviridae	Herpesviridae	Orthoherpesviridae	70	0.00681101	2078	2029.56	274.21		6074	0.032	U31	Structural-Envelope	Homo sapiens	dsDNA	Roseolovirus
	691	NP_064163.1	Herpesviridae	Herpesviridae	Orthoherpesviridae	70	0.00681101	1281	1081.07	256.9		2784	0.015	single-stranded DNA-binding protein	Other-Functions	Homo sapiens	dsDNA	Roseolovirus
	692	YP_009553226.1	Polyomaviridae	Polyomaviridae	Polyomaviridae	70	0.00681101	681	585.96	152.12		1076	0.006	large T antigen	Other-Functions	Homo sapiens	dsDNA	Betapolyomavirus
	693	QKE55041.1	Picornaviridae	Picornaviridae	Picornaviridae	69	0.00671371	2851	1501.93	1193.74		4269	0.022	polyprotein	Polyprotein	Gallus gallus	ssRNA(+)	Megrivirus
	694	AHJ80314.1	Betaflexiviridae	Betaflexiviridae	Betaflexiviridae	69	0.00671371	2039	1488.28	857.88		4282	0.022	replicase	Replication-Transcription	Prunus avium	ssRNA(+)	Robigovirus
	695	YP_081516.1	Herpesviridae	Herpesviridae	Orthoherpesviridae	69	0.00671371	1235	1164.36	253.11		3013	0.016	single-stranded DNA-binding protein	Binding-Protein	Homo sapiens	dsDNA	Cytomegalovirus
	696	QBG64657.1	Coronaviridae	Coronaviridae	Coronaviridae	69	0.00671371	1145	943.67	325.09		2410	0.013	spike glycoprotein	Structural-Envelope	Rhinolophus	ssRNA(+)	Alphacoronavirus
	697	AVI07320.1	Herpesviridae	Herpesviridae	Orthoherpesviridae	69	0.00671371	871	743.52	244.74		1596	0.008	U11	Structural-Envelope	Homo sapiens	dsDNA	Roseolovirus
	698	QBJ02241.1	Reoviridae	Reoviridae	Sedoreoviridae	69	0.00671371	769	697.93	145.94		1415	0.007	VP3	Other-Functions	Sus scrofa	dsRNA	Rotavirus
	699	CAD53434.1	Herpesviridae	Herpesviridae	Orthoherpesviridae	69	0.00671371	723	597.74	214.06		1157	0.006	helicase-primase subunit BBLF2/3	Replication-Transcription	Homo sapiens	dsDNA	Lymphocryptovirus
	700	NP_835244.2	Closteroviridae	Closteroviridae	Closteroviridae	68	0.00661641	3390	1548.72	1235.96		4191	0.022	polyprotein	Polyprotein	Vitis vinifera	ssRNA(+)	Closterovirus
	701	QXN75374.1	Mitoviridae	Mitoviridae	Mitoviridae	104	0.0101192	887	526.36	251.39		1415	0.007	RNA-dependent RNA polymerase	Replication-Transcription	Gremmeniella abietina	ssRNA(+)	Mitovirus
	702	QRE02500.1	Herpesviridae	Herpesviridae	Orthoherpesviridae	68	0.00661641	699	367.1	211.55		580	0.003	ORF17	Structural-Envelope	Homo sapiens	dsDNA	Rhadinovirus
	703	NP_689396.1	Closteroviridae	Closteroviridae	Closteroviridae	67	0.00651911	2492	1480.97	893.37		3991	0.021	polyprotein	Polyprotein	Ipomoea batatas	ssRNA(+)	Crinivirus
	704	YP_002290968.1	Astroviridae	Astroviridae	Astroviridae	67	0.00651911	756	408.04	236.76		513	0.003	capsid protein	Structural-Envelope	Homo sapiens	ssRNA(+)	Mamastrovirus
	705	QGR54273.1	Mimiviridae	Mimiviridae	Mimiviridae	67	0.00651911	570	453.24	98.1		586	0.003	hypothetical protein	Other-Functions	Acanthamoeba castellanii	dsDNA	Mimivirus
	706	YP_004894877.1	Mimiviridae	Mimiviridae	Mimiviridae	67	0.00651911	563	510.75	98.36		763	0.004	putative serine/threonine-protein kinase	Other-Functions	Acanthamoeba castellanii	dsDNA	Mimivirus
	707	YP_008686606.1	Rhabdoviridae	Rhabdoviridae	Rhabdoviridae	67	0.00651911	531	522.87	17.86		766	0.004	glycoprotein	Glycoprotein	Anguilla anguilla	ssRNA(-)	Perhabdovirus
	708	QID92311.1	Rhabdoviridae	Rhabdoviridae	Rhabdoviridae	66	0.00642181	2243	1235.53	901.53		3255	0.017	L protein	Replication-Transcription	Fragaria x ananassa	ssRNA(-)	Cytorhabdovirus
	709	AYN45100.1	Bromoviridae	Bromoviridae	Bromoviridae	66	0.00642181	819	572.91	295.09		1071	0.006	RNA-dependent RNA polymerase	Replication-Transcription	Glycine max	ssRNA(+)	Ilarvirus
	710	YP_654637.1	Iridoviridae	Iridoviridae-Ascoviridae	Iridoviridae	66	0.00642181	630	496.64	136.76		737	0.004	ribonucleoside-diphosphate reductase large subunit	Other-Functions	Pelophylax lessonae	dsDNA	Ranavirus
	711	AYA49825.1	Herpesviridae	Herpesviridae	Orthoherpesviridae	66	0.00642181	611	581.86	103.67		1017	0.005	BRLF1	Replication-Transcription	Homo sapiens	dsDNA	Lymphocryptovirus
	712	YP_009047155.1	Adenoviridae	Adenoviridae	Adenoviridae	65	0.00632451	1341	1111.97	404.27		2730	0.014	DNA polymerase	Replication-Transcription	Gallus gallus	dsDNA	Aviadenovirus
	713	YP_001040018.1	Secoviridae	Secoviridae	Secoviridae	65	0.00632451	1198	471.71	446.43		810	0.004	polyprotein	Polyprotein	Solanum lycopersicum	ssRNA(+)	Torradovirus
	714	YP_009137476.1	Herpesviridae	Herpesviridae	Orthoherpesviridae	65	0.00632451	774	660.48	193.71		1255	0.007	U40	Other-Functions	Homo sapiens	dsDNA	Cytomegalovirus
	715	YP_009508778.1	Parvoviridae	Parvoviridae	Parvoviridae	65	0.00632451	768	490.51	250.96		824	0.004	nonstructural protein 1	Non-structural	Penaeus vannamei	ssDNA(+/-)	Penstyldensovirus
	716	ASQ42880.1	Iridoviridae	Iridoviridae	Iridoviridae	65	0.00632451	623	595.18	56.13		994	0.005	hypothetical protein	Hypothetical	Ambystoma tigrinum	dsDNA	Ranavirus
	717	QYF11865.1	Reoviridae	Reoviridae	Spinareoviridae	65	0.00632451	512	500.51	65		693	0.004	VP56-structural	Structural-Envelope	Ctenopharyngodon idella	dsRNA	Aquareovirus
	718	AAA16738.1	Herpesviridae	Herpesviridae	Orthoherpesviridae	64	0.00622721	1086	1000.48	161.16		2277	0.012	U30	Other-Functions	Homo sapiens	dsDNA	Roseolovirus
	719	AKI79830.1	Mimiviridae	Mimiviridae-Phycodnaviridae	Mimiviridae	64	0.00622721	885	521.72	204.71		868	0.005	putative ankyrin repeat protein	Other-Functions	Acanthamoeba castellanii	dsDNA	Mimivirus
	720	YP_009507893.1	Phenuiviridae	Phenuiviridae	Phenuiviridae	64	0.00622721	834	833.66	0.76		1728	0.009	NSvc2 protein	Other-Functions	Oryza sativa	ssRNA(-)	Tenuivirus
	721	AZY88493.1	Iridoviridae	Iridoviridae	Iridoviridae	64	0.00622721	741	583.08	71.32		935	0.005	hypothetical protein	Hypothetical	Ambystoma tigrinum	dsDNA	Ranavirus
	722	QXM27532.1	Astroviridae	Astroviridae	Astroviridae	64	0.00622721	704	683.16	94.75		1284	0.007	capsid protein	Structural-Envelope	Anatidae	ssRNA(+)	Avastrovirus
	723	YP_164121.1	Iridoviridae	Iridoviridae	Iridoviridae	64	0.00622721	566	470.8	180.71		714	0.004	hypothetical protein	Hypothetical	Pelophylax lessonae	dsDNA	Ranavirus
	724	AEV80619.1	Herpesviridae	Herpesviridae	Orthoherpesviridae	64	0.00622721	565	540.34	76.66		835	0.004	tegument protein pp65	Other-Functions	Homo sapiens	dsDNA	Cytomegalovirus
	725	YP_008658419.1	Reoviridae	Reoviridae	Sedoreoviridae	64	0.00622721	557	544.84	54.87		819	0.004	NS1 protein	Other-Functions	Bos taurus	dsRNA	Orbivirus
	726	AJR29292.1	Iridoviridae	Iridoviridae	Iridoviridae	63	0.00612991	1005	953.92	102.29		2094	0.011	putative tyrosine kinase	Other-Functions	Ambystoma tigrinum	dsDNA	Ranavirus
	727	YP_006347685.1	Iridoviridae	Iridoviridae	Iridoviridae	63	0.00612991	758	605.89	135.4		1016	0.005	neurofilament triplet H1-like protein	Structural-Envelope	Ambystoma tigrinum	dsDNA	Ranavirus
	728	YP_067997.1	Herpesviridae	Herpesviridae	Orthoherpesviridae	63	0.00612991	707	671.29	151.57		1314	0.007	BXLF2	Other-Functions	Homo sapiens	dsDNA	Lymphocryptovirus
	729	NP_612679.1	Herpesviridae	Herpesviridae	Orthoherpesviridae	63	0.00612991	652	607.79	103.99		1040	0.005	tegument protein UL35	Structural-Envelope	Homo sapiens	dsDNA	Cytomegalovirus
	730	YP_009246358.1	Adenoviridae	Adenoviridae	Adenoviridae	63	0.00612991	552	511.56	72		718	0.004	DBP	Binding-Protein	Homo sapiens	dsDNA	Mastadenovirus
	731	NP_620656.1	Potyviridae	Potyviridae	Potyviridae	62	0.00603261	3456	1026.29	907.24		2322	0.012	polyprotein	Polyprotein	Ipomoea batatas	ssRNA(+)	Ipomovirus
	732	YP_009140562.1	Iflaviridae	Iflaviridae	Iflaviridae	62	0.00603261	3057	1041.68	1211.17		2314	0.012	polyprotein	Polyprotein	Drosophila melanogaster	ssRNA(+)	Iflavirus
	733	YP_009330277.1	Phenuiviridae	Phenuiviridae-Peribunyaviridae	Phenuiviridae	62	0.00603261	2256	1961.31	598.23		5203	0.027	RNA-dependent RNA polymerase	Replication-Transcription	Aedes aegypti	ssRNA(-)	Phasivirus
	734	YP_956845.1	Reoviridae	Reoviridae	Spinareoviridae	62	0.00603261	1171	986.55	357.2		2172	0.011	P4 protein	Hypothetical	Zea mays	dsRNA	Fijivirus
	735	QJI53756.1	Parvoviridae	Parvoviridae-Bidnaviridae-Baculoviridae	Parvoviridae	62	0.00603261	1168	810.13	355.82		1656	0.009	structural protein	Structural-Envelope	Motacilla cinerea	ssDNA(+/-)	Bidensovirus
	736	QPL20148.1	Reoviridae	Reoviridae	Spinareoviridae	62	0.00603261	689	643	97.74		1105	0.006	mu 1 protein	Structural-Envelope	Oncorhynchus mykiss	dsRNA	Orthoreovirus
	737	AAS48944.1	Herpesviridae	Herpesviridae	Orthoherpesviridae	62	0.00603261	512	470.79	20.24		547	0.003	tegument protein vICA	Structural-Envelope	Homo sapiens	dsDNA	Cytomegalovirus
	738	YP_009389287.1	Dicistroviridae	Dicistroviridae	Dicistroviridae	61	0.00593531	2007	1687.49	637.47		4290	0.022	nonstructural polyprotein	Non-structural	Aphis fabae	ssRNA(+)	Cripavirus
	739	QTJ62749.1	Narnaviridae	Narnaviridae	Narnaviridae	61	0.00593531	1046	974.87	150.34		2096	0.011	RNA-dependent RNA polymerase	Replication-Transcription	Entomophthora muscae	ssRNA(+)	Narnavirus
	740	QTJ62254.1	Dicistroviridae	Dicistroviridae	Dicistroviridae	61	0.00593531	911	726.51	226.62		1381	0.007	structural polyprotein	Structural-Envelope	Drosophila melanogaster	ssRNA(+)	Cripavirus
	741	QUD39733.1	Anelloviridae	Anelloviridae	Anelloviridae	61	0.00593531	682	603.43	157.74		1003	0.005	hypothetical protein	Hypothetical	Homo sapiens	ssDNA(-)	Gammatorquevirus
	742	NP_733866.1	Herpesviridae	Herpesviridae	Orthoherpesviridae	61	0.00593531	662	602.18	31.96		962	0.005	thymidine kinase	Other-Functions	Homo sapiens	dsDNA	Lymphocryptovirus
	743	AYP74220.1	Poxviridae	Poxviridae	Poxviridae	61	0.00593531	638	602.3	36.49		960	0.005	putative metalloprotease	Other-Functions	Ovis aries	dsDNA	Parapoxvirus
	744	AGE52806.1	Phycodnaviridae	Phycodnaviridae	Phycodnaviridae	60	0.00583801	682	465.42	65.42		528	0.003	ATP-dependent helicase	Replication-Transcription	Chlorella heliozoae	dsDNA	Chlorovirus
	745	QOD39474.1	Parvoviridae	Parvoviridae	Parvoviridae	60	0.00583801	586	517.2	99.96		700	0.004	NS1	Non-structural	Pisaster ochraceus	ssDNA(+/-)	Ambidensovirus
	746	AWY11059.1	Rhabdoviridae	Rhabdoviridae	Rhabdoviridae	60	0.00583801	569	513.35	130.35		739	0.004	outer coat protein	Structural-Envelope	Drosophila melanogaster	ssRNA(-)	Sigmavirus
	747	AWW14943.1	Secoviridae	Secoviridae	Secoviridae	59	0.00574071	2336	1100.73	959.47		2500	0.013	polyprotein	Polyprotein	Solanum lycopersicum	ssRNA(+)	Torradovirus
	748	NP_050266.1	Herpesviridae	Herpesviridae	Orthoherpesviridae	59	0.00574071	1078	920.05	223.57		1861	0.01	hypothetical protein	Other-Functions	Homo sapiens	dsDNA	Roseolovirus
	749	QKE54915.1	Parvoviridae	Parvoviridae	Parvoviridae	59	0.00574071	676	623.2	120.04		1001	0.005	nonstructural protein	Non-structural	Grus japonensis	ssDNA(+/-)	Chaphamaparvovirus
	750	NP_612796.1	Herpesviridae	Herpesviridae	Orthoherpesviridae	59	0.00574071	598	589.93	16.85		879	0.005	protein US23	Other-Functions	Homo sapiens	dsDNA	Cytomegalovirus
	751	QGN19694.1	Reoviridae	Reoviridae	Spinareoviridae	58	0.00564341	1147	934.9	404.2		1959	0.01	P3 protein	Structural-Envelope	Zea mays	dsRNA	Fijivirus
	752	QOE74618.1	Herpesviridae	Herpesviridae	Orthoherpesviridae	58	0.00564341	871	604.36	265.79		989	0.005	origin binding protein	DNA-Binding	Homo sapiens	dsDNA	Roseolovirus
	753	QAT94360.1	Virgaviridae	Virgaviridae	Virgaviridae	58	0.00564341	798	459.12	244.16		600	0.003	coat protein	Structural-Envelope	Triticum aestivum	ssRNA(+)	Furovirus
	754	APO37186.1	Herpesviridae	Herpesviridae	Orthoherpesviridae	58	0.00564341	761	713.93	30.78		1246	0.007	DR1	Other-Functions	Homo sapiens	dsDNA	Roseolovirus
	755	QGZ11208.1	Rhabdoviridae	Rhabdoviridae	Rhabdoviridae	58	0.00564341	524	437.12	163.89		534	0.003	glycoprotein	Glycoprotein	Mus musculus	ssRNA(-)	Lyssavirus
	756	YP_009506353.1	Endornaviridae	Endornaviridae	Endornaviridae	57	0.00554611	4920	2623.82	2298.95		6675	0.035	polyprotein	Polyprotein	Capsicum annuum	dsRNA	Alphaendornavirus
	757	YP_654555.1	Secoviridae	Secoviridae	Secoviridae	57	0.00554611	2163	1301.26	808.08		2954	0.015	polyprotein	Polyprotein	Fragaria x ananassa	ssRNA(+)	Sadwavirus
	758	QDH90133.1	Mitoviridae	Mitoviridae	Mitoviridae	57	0.00554611	889	535.93	235.48		763	0.004	RNA-dependent RNA polymerase	Replication-Transcription	Diversispora versiformis	ssRNA(+)	Mitovirus
	759	YP_008052645.1	Mimiviridae	Mimiviridae-Phycodnaviridae-Marseilleviridae	Mimiviridae	57	0.00554611	563	521.25	56.87		674	0.004	glutamine-dependent asparagine synthetase	Other-Functions	Acanthamoeba castellanii	dsDNA	Prasinovirus
	760	AWK77128.1	Retroviridae	Retroviridae	Retroviridae	57	0.00554611	554	544.3	2.51		738	0.004	gag polyprotein	Structural-Envelope	Bos taurus	ssRNA-RT	Bovispumavirus
	761	YP_001531159.1	Filoviridae	Filoviridae	Filoviridae	56	0.00544881	2331	2055.2	734.91		4951	0.026	polymerase	Replication-Transcription	Homo sapiens	ssRNA(-)	Orthomarburgvirus
	762	QDH12847.1	Filoviridae	Filoviridae	Filoviridae	56	0.00544881	949	513.88	273.97		773	0.004	nucleoprotein	Structural-Envelope	Rousettus aegyptiacus	ssRNA(-)	Orthomarburgvirus
	763	YP_008378659.1	Paramyxoviridae	Paramyxoviridae	Paramyxoviridae	56	0.00544881	551	496.21	76.76		575	0.003	nucleoprotein	Structural-Envelope	Homo sapiens	ssRNA(-)	Orthorubulavirus
	764	YP_009506367.1	Flaviviridae	Flaviviridae	Flaviviridae	55	0.00535151	3057	1963.65	1347.83		4672	0.024	polyprotein	Polyprotein	Homo sapiens	ssRNA(+)	Pegivirus
	765	YP_009325632.1	Phycodnaviridae	Phycodnaviridae	Phycodnaviridae	55	0.00535151	1376	915.93	401.23		1739	0.009	hypothetical protein	Hypothetical	Chlorella heliozoae	dsDNA	Chlorovirus
	766	QRY06499.1	Herpesviridae	Herpesviridae	Orthoherpesviridae	55	0.00535151	1281	718.56	376.67		1187	0.006	hypothetical protein	Hypothetical	Homo sapiens	dsDNA	Roseolovirus
	767	NP_050270.1	Herpesviridae	Herpesviridae	Orthoherpesviridae	55	0.00535151	1212	1156.2	158.09		2381	0.012	hypothetical protein	Hypothetical	Homo sapiens	dsDNA	Roseolovirus
	768	QOL71465.1	Herpesviridae	Herpesviridae	Orthoherpesviridae	55	0.00535151	1066	999.2	164.13		1977	0.01	tegument protein UL37	Structural-Envelope	Equus caballus	dsDNA	Varicellovirus
	769	BBJ21543.1	Adenoviridae	Adenoviridae	Adenoviridae	55	0.00535151	720	554.47	115.32		752	0.004	pIIIa	Structural-Envelope	Gallus gallus	dsDNA	Aviadenovirus
	770	NP_203553.1	Alphaflexiviridae	Alphaflexiviridae	Alphaflexiviridae	54	0.00525421	1658	1338.15	588.39		2879	0.015	RNA-dependent RNA polymerase	Replication-Transcription	Ambrosia psilostachya	ssRNA(+)	Potexvirus
	771	YP_009505328.1	Phenuiviridae	Phenuiviridae	Phenuiviridae	54	0.00525421	1239	1195.93	162.15		2433	0.013	glycoprotein	Glycoprotein	Aedes aegypti	ssRNA(-)	Phasivirus
	772	YP_009507917.1	Secoviridae	Secoviridae	Secoviridae	54	0.00525421	1128	775.7	370.96		1367	0.007	polyprotein	Polyprotein	Cucumis melo	ssRNA(+)	Nepovirus
	773	BBG61979.2	Polyomaviridae	Polyomaviridae	Polyomaviridae	54	0.00525421	846	540.8	273.53		782	0.004	large T antigen	Other-Functions	Miniopterus schreibersii	dsDNA	Alphapolyomavirus
	774	AEN80118.1	Herpesviridae	Herpesviridae	Orthoherpesviridae	54	0.00525421	795	668.78	196.67		1065	0.006	capsid portal protein	Structural-Envelope	Homo sapiens	dsDNA	Varicellovirus
	775	NP_862834.2	Retroviridae	Retroviridae	Retroviridae	54	0.00525421	622	518.72	173.61		666	0.003	envelope glycoprotein	Structural-Envelope	Capra hircus	ssRNA-RT	Betaretrovirus
	776	YP_009220597.1	Nimaviridae	Nimaviridae-Caulimoviridae	Nimaviridae	53	0.00515691	6077	2150.15	2648.14		5027	0.026	hypothetical protein	Hypothetical	Penaeus vannamei	dsDNA	Whispovirus
	777	YP_008567619.1	Caulimoviridae	Caulimoviridae	Caulimoviridae	53	0.00515691	1925	427.25	594.32		602	0.003	polyprotein	Polyprotein	Piper nigrum	dsDNA-RT	Badnavirus
	778	YP_008052581.1	Mimiviridae	Mimiviridae-Phycodnaviridae-Marseilleviridae	Mimiviridae	53	0.00515691	1512	1044.75	495.41		2162	0.011	DNA-directed RNA polymerase subunit 1	Replication-Transcription	Acanthamoeba castellanii	dsDNA	Mimivirus
	779	BCS82639.1	Mimiviridae	Mimiviridae	Mimiviridae	53	0.00515691	757	460.26	190.33		578	0.003	putative ankyrin repeat protein	Other-Functions	Acanthamoeba castellanii	dsDNA	Mimivirus
	780	YP_009055225.1	Filoviridae	Filoviridae	Filoviridae	53	0.00515691	681	635.11	162.96		980	0.005	glycoprotein	Glycoprotein	Homo sapiens	ssRNA(-)	Orthomarburgvirus
	781	ALH44501.1	Herpesviridae	Herpesviridae	Orthoherpesviridae	53	0.00515691	499	488.49	6.01		527	0.003	K15	Structural-Envelope	Homo sapiens	dsDNA	Rhadinovirus
	782	AGK41012.1	Flaviviridae	Flaviviridae	Flaviviridae	52	0.00505961	3010	826.15	1199.38		1687	0.009	NS5B	Non-structural	Pteropus giganteus	ssRNA(+)	Pegivirus
	783	YP_009328931.1	Totiviridae	Totiviridae	Totiviridae	52	0.00505961	1505	994.83	437.04		1857	0.01	gag-pol fusion protein	Structural-Envelope	Saccharomyces paradoxus	dsRNA	Totivirus
	784	YP_003969958.1	Phycodnaviridae	Phycodnaviridae-Mimiviridae-Iridoviridae	Phycodnaviridae	52	0.00505961	1488	1037.67	235.73		1953	0.01	DNA topoisomerase II	Other-Functions	Emiliania huxleyi	dsDNA	Prasinovirus
	785	AYV85599.1	Mimiviridae	Mimiviridae-Phycodnaviridae	Mimiviridae	52	0.00505961	999	846.48	216.11		1463	0.008	D5-ATPase-helicase	Replication-Transcription	Acanthamoeba castellanii	dsDNA	Mimivirus
	786	QDH86441.1	Totiviridae	Totiviridae	Totiviridae	52	0.00505961	898	738.62	142.94		1182	0.006	coat protein	Structural-Envelope	Botrytis cinerea	dsRNA	Victorivirus
	787	YP_004021929.1	Reoviridae	Reoviridae	Spinareoviridae	52	0.00505961	793	781.98	72.96		1276	0.007	P6 protein	Other-Functions	Zea mays	dsRNA	Fijivirus
	788	AMB66046.1	Herpesviridae	Herpesviridae	Orthoherpesviridae	52	0.00505961	763	573.13	119.76		761	0.004	UL12	Other-Functions	Homo sapiens	dsDNA	Simplexvirus
	789	QRG29183.1	Partitiviridae	Partitiviridae	Partitiviridae	52	0.00505961	685	607.67	160.91		862	0.005	coat protein	Structural-Envelope	Sarcosphaera coronaria	dsRNA	Betapartitivirus
	790	NP_051861.1	Poxviridae	Poxviridae	Poxviridae	52	0.00505961	675	593.21	150.56		809	0.004	ankyrin repeat protein	Other-Functions	Oryctolagus cuniculus	dsDNA	Leporipoxvirus
	791	YP_009094086.1	Paramyxoviridae	Paramyxoviridae	Paramyxoviridae	52	0.00505961	622	477.73	240.1		700	0.004	glycoprotein	Structural-Envelope	Homo sapiens	ssRNA(-)	Henipavirus
	792	NP_612795.1	Herpesviridae	Herpesviridae	Orthoherpesviridae	52	0.00505961	609	577.58	6.77		733	0.004	tegument protein US22	Structural-Envelope	Homo sapiens	dsDNA	Cytomegalovirus
	793	YP_164245.1	Iridoviridae	Iridoviridae	Iridoviridae	52	0.00505961	508	498.31	2.14		522	0.003	putative phosphotransferase	Other-Functions	Ambystoma tigrinum	dsDNA	Ranavirus
	794	YP_008802578.1	Secoviridae	Secoviridae	Secoviridae	51	0.00496231	2324	1462.76	1006.03		3104	0.016	polyprotein	Polyprotein	Cucumis melo	ssRNA(+)	Nepovirus
	795	YP_605811.1	Caulimoviridae	Caulimoviridae	Caulimoviridae	51	0.00496231	1900	422.14	589.72		566	0.003	polyprotein	Polyprotein	Musa acuminata	dsDNA-RT	Badnavirus
	796	QGQ62777.1	Adenoviridae	Adenoviridae	Adenoviridae	51	0.00496231	1095	994.94	196.49		1807	0.009	100 kDa protein	Other-Functions	Gallus gallus	dsDNA	Aviadenovirus
	797	YP_717666.1	Baculoviridae	Baculoviridae	Baculoviridae	51	0.00496231	1036	919.08	37.23		1606	0.008	hypothetical protein	Hypothetical	Lymantria dispar	dsDNA	Alphabaculovirus
	798	YP_009049849.1	Baculoviridae	Baculoviridae	Baculoviridae	51	0.00496231	650	512.12	54.63		574	0.003	EGT	Other-Functions	Chrysodeixis includens	dsDNA	Alphabaculovirus
	799	ACS44770.1	Roniviridae	Roniviridae	Roniviridae	50	0.00486501	6692	1110.6	2098.51		2177	0.011	pp1ab	Polyprotein	Penaeus monodon	ssRNA(+)	Okavirus
	800	YP_009506366.1	Flaviviridae	Flaviviridae	Flaviviridae	50	0.00486501	3469	2842.24	891.4		6334	0.033	polyprotein	Polyprotein	Rattus tanezumi	ssRNA(+)	Pegivirus
	801	QRY06578.1	Herpesviridae	Herpesviridae	Orthoherpesviridae	50	0.00486501	1639	984.18	621.21		1806	0.009	regulatory protein IE2	Regulation-Control	Homo sapiens	dsDNA	Roseolovirus
	802	YP_009552487.1	Herpesviridae	Herpesviridae	Orthoherpesviridae	50	0.00486501	936	739.36	76.11		1123	0.006	hypothetical protein	Other-Functions	Homo sapiens	dsDNA	Rhadinovirus
	803	AYV75638.1	Mimiviridae	Mimiviridae	Mimiviridae	49	0.00476771	1350	1081.18	331.47		1958	0.01	putative helicase	Replication-Transcription	Acanthamoeba castellanii	dsDNA	Mimivirus
	804	AFA44971.1	Iridoviridae	Iridoviridae	Iridoviridae	49	0.00476771	1192	1165.65	4		2157	0.011	hypothetical protein	Hypothetical	Ambystoma tigrinum	dsDNA	Ranavirus
	805	P25073.1	Herpesviridae	Herpesviridae	Orthoherpesviridae	49	0.00476771	872	851.2	80.24		1376	0.007	tegument protein VP13/14	Structural-Envelope	Equus caballus	dsDNA	Varicellovirus
	806	NP_258347.1	Baculoviridae	Baculoviridae	Baculoviridae	49	0.00476771	861	813.14	58.06		1284	0.007	VP91	Other-Functions	Chrysodeixis includens	dsDNA	Alphabaculovirus
	807	QIQ53102.1	Bromoviridae	Bromoviridae	Bromoviridae	49	0.00476771	794	471.86	296.5		572	0.003	90 kDa protein	Replication-Transcription	Medicago sativa	ssRNA(+)	Alfamovirus
	808	YP_145804.1	Orthomyxoviridae	Orthomyxoviridae	Orthomyxoviridae	49	0.00476771	708	636.45	164.49		876	0.005	PB1	Other-Functions	Salmo salar	ssRNA(-)	Isavirus
	809	YP_009330159.1	Baculoviridae	Baculoviridae	Baculoviridae	49	0.00476771	645	571.02	74.99		693	0.004	efp-envelope fusion protein	Structural-Envelope	Plutella xylostella	dsDNA	Betabaculovirus
	810	QPI35501.1	Herpesviridae	Herpesviridae	Orthoherpesviridae	49	0.00476771	560	545.39	64.05		621	0.003	tegument protein pp71	Structural-Envelope	Homo sapiens	dsDNA	Cytomegalovirus
	811	AYC63251.1	Potyviridae	Potyviridae	Potyviridae	48	0.00467041	3415	732.25	1100.71		1234	0.006	NIa-Pro	Polyprotein	Punica granatum	ssRNA(+)	Roymovirus
	812	ATA66954.1	Secoviridae	Secoviridae	Secoviridae	48	0.00467041	1740	942.35	754.31		1708	0.009	polyprotein	Polyprotein	Fragaria x ananassa	ssRNA(+)	Sadwavirus
	813	YP_009666327.1	Roniviridae	Roniviridae	Roniviridae	48	0.00467041	1666	676.48	533.46		944	0.005	polyprotein pp3	Structural-Envelope	Penaeus monodon	ssRNA(+)	Okavirus
	814	YP_009121868.1	Baculoviridae	Baculoviridae	Baculoviridae	48	0.00467041	1164	1053.17	267.6		1859	0.01	helicase	Replication-Transcription	Erinnyis ello	dsDNA	Betabaculovirus
	815	YP_009352963.1	Herpesviridae	Herpesviridae	Orthoherpesviridae	48	0.00467041	1120	990.54	262.11		1751	0.009	helicase-primase primase subunit	Replication-Transcription	Bos taurus	dsDNA	Varicellovirus
	816	ANA50328.1	Adenoviridae	Adenoviridae	Adenoviridae	48	0.00467041	773	654	173.59		907	0.005	ORF19	Hypothetical	Gallus gallus	dsDNA	Aviadenovirus
	817	YP_010086730.1	Baculoviridae	Baculoviridae	Baculoviridae	48	0.00467041	756	668.35	27.78		904	0.005	fusion protein	Structural-Envelope	Bombyx mori	dsDNA	Alphabaculovirus
	818	YP_145803.1	Orthomyxoviridae	Orthomyxoviridae	Orthomyxoviridae	48	0.00467041	616	583.58	128.29		736	0.004	nucleoprotein	Structural-Envelope	Salmo salar	ssRNA(-)	Isavirus
	819	YP_003824.1	Iridoviridae	Iridoviridae	Iridoviridae	48	0.00467041	526	510.54	75.39		562	0.003	myristylated membrane protein	Other-Functions	Ambystoma tigrinum	dsDNA	Ranavirus
	820	AIC34742.2	Totiviridae	Totiviridae	Totiviridae	47	0.00457311	2554	927.74	503.22		1511	0.008	RNA-dependent RNA polymerase	Replication-Transcription	Penaeus vannamei	dsRNA	Undefined genus
	821	AXB26865.1	Hepeviridae	Hepeviridae	Hepeviridae	47	0.00457311	1539	647.09	652.25		1069	0.006	helicase	Replication-Transcription	Gallus gallus	ssRNA(+)	Avihepevirus
	822	YP_009389479.1	Alphaflexiviridae	Alphaflexiviridae	Alphaflexiviridae	47	0.00457311	1437	859.19	619.31		1453	0.008	RNA-dependent RNA polymerase	Replication-Transcription	Orchidaceae	ssRNA(+)	Potexvirus
	823	YP_007417835.1	Herpesviridae	Herpesviridae	Orthoherpesviridae	47	0.00457311	1067	879.36	163.6		1416	0.007	M70 protein	Other-Functions	Homo sapiens	dsDNA	Roseolovirus
	824	QQN90116.1	Dicistroviridae	Dicistroviridae	Dicistroviridae	47	0.00457311	856	735.15	173.85		1058	0.006	capsid protein precursor	Structural-Envelope	Apis mellifera	ssRNA(+)	Cripavirus
	825	AXQ04852.1	Parvoviridae	Parvoviridae	Parvoviridae	47	0.00457311	851	535.26	277.47		644	0.003	non-structural protein 1	Non-structural	Culicidae	ssDNA(+/-)	Brevidensovirus
	826	YP_009175042.2	Nodaviridae	Nodaviridae	Nodaviridae	47	0.00457311	827	709.68	206.31		1022	0.005	alpha-delta fusion protein	Structural-Envelope	Caenorhabditis briggsae	ssRNA(+)	Undefined genus
	827	QGQ62515.1	Adenoviridae	Adenoviridae	Adenoviridae	47	0.00457311	779	647.7	86.14		850	0.004	pTP	Other-Functions	Gallus gallus	dsDNA	Aviadenovirus
	828	NP_042603.1	Herpesviridae	Herpesviridae	Orthoherpesviridae	47	0.00457311	728	655.49	141.5		880	0.005	ORF7	Other-Functions	Homo sapiens	dsDNA	Rhadinovirus
	829	YP_009133218.1	Baculoviridae	Baculoviridae	Baculoviridae	47	0.00457311	722	682.51	13.19		922	0.005	F protein	Structural-Envelope	Lymantria dispar	dsDNA	Alphabaculovirus
	830	ARF07704.1	Nairoviridae	Nairoviridae-Peribunyaviridae	Nairoviridae	46	0.00447581	4061	2047.63	1883.86		4147	0.022	RNA-dependent RNA polymerase	Replication-Transcription	Amblyomma gemma	ssRNA(-)	Orthonairovirus
	831	AVT50743.1	Herpesviridae	Herpesviridae	Orthoherpesviridae	46	0.00447581	3326	3114.09	672.46		6823	0.036	large tegument protein	Structural-Envelope	Bos taurus	dsDNA	Varicellovirus
	832	YP_009058892.1	Togaviridae	Togaviridae	Togaviridae	46	0.00447581	2411	2106.2	737.11		4202	0.022	non-structural polyprotein	Non-structural	Ochlerotatus camptorhynchus	ssRNA(+)	Alphavirus
	833	YP_164258.1	Betaflexiviridae	Betaflexiviridae	Betaflexiviridae	46	0.00447581	2090	1839.8	535.52		3585	0.019	replicase	Replication-Transcription	Prunus persica	ssRNA(+)	Foveavirus
	834	QKU35550.1	Mimiviridae	Mimiviridae-Phycodnaviridae	Mimiviridae	46	0.00447581	1562	759.74	427.26		1169	0.006	DNA-directed RNA polymerase subunit 2	Replication-Transcription	Acanthamoeba castellanii	dsDNA	Mimivirus
	835	ANY92091.1	Reoviridae	Reoviridae	Spinareoviridae	46	0.00447581	1308	1245.04	203.94		2200	0.011	lambda2	Structural-Envelope	Salmo salar	dsRNA	Orthoreovirus
	836	AVM87470.1	Reoviridae	Reoviridae	Spinareoviridae	46	0.00447581	1298	1145.39	361.37		1998	0.01	lambda 3	Structural-Envelope	Salmo salar	dsRNA	Orthoreovirus
	837	YP_010087503.1	Herpesviridae	Herpesviridae	Orthoherpesviridae	46	0.00447581	804	783.33	33.63		1137	0.006	ORF61	Other-Functions	Homo sapiens	dsDNA	Rhadinovirus
	838	NP_050228.1	Herpesviridae	Herpesviridae	Orthoherpesviridae	46	0.00447581	738	644.48	152.19		821	0.004	hypothetical protein	Glycoprotein	Homo sapiens	dsDNA	Roseolovirus
	839	QOR60759.1	Phycodnaviridae	Phycodnaviridae	Phycodnaviridae	46	0.00447581	684	626.26	102.66		784	0.004	hypothetical protein	Hypothetical	Chlorella heliozoae	dsDNA	Prasinovirus
	840	YP_009330194.1	Baculoviridae	Baculoviridae	Baculoviridae	46	0.00447581	621	530.74	52.17		557	0.003	pif-1	Other-Functions	Plutella xylostella	dsDNA	Betabaculovirus
	841	ARB16032.1	Nairoviridae	Nairoviridae-Peribunyaviridae-Coronaviridae	Nairoviridae	45	0.00437851	4812	3231.33	1709.57		6620	0.035	RNA-dependent RNA polymerase	Replication-Transcription	Ixodes ricinus	ssRNA(-)	Orthonairovirus
	842	CDM63857.1	Closteroviridae	Closteroviridae	Closteroviridae	45	0.00437851	2866	1264.82	971.96		2247	0.012	polyprotein	Polyprotein	Prunus avium	ssRNA(+)	Ampelovirus
	843	NP_059513.1	Virgaviridae	Virgaviridae	Virgaviridae	45	0.00437851	1858	1088.93	685.27		1840	0.01	152-kDa protein	Replication-Transcription	Triticum aestivum	ssRNA(+)	Furovirus
	844	QBR53297.1	Narnaviridae	Narnaviridae	Narnaviridae	45	0.00437851	1037	984	31.53		1565	0.008	hypothetical protein	Hypothetical	Undefined host	ssRNA(+)	Undefined genus
	845	QWE80460.1	Reoviridae	Reoviridae	Sedoreoviridae	45	0.00437851	1015	962.29	188.28		1570	0.008	VP2	Structural-Envelope	Bos taurus	dsRNA	Orbivirus
	846	ARV85907.1	Parvoviridae	Parvoviridae	Parvoviridae	45	0.00437851	838	586.76	217.44		704	0.004	structural protein	Structural-Envelope	Acheta domesticus	ssDNA(+/-)	Scindoambidensovirus
	847	ALN70040.1	Reoviridae	Reoviridae	Spinareoviridae	45	0.00437851	766	707.98	151.1		953	0.005	muNS	Non-structural	Salmo salar	dsRNA	Orthoreovirus
	848	YP_003587871.1	Anelloviridae	Anelloviridae	Anelloviridae	45	0.00437851	665	607.56	103.01		722	0.004	hypothetical protein	Hypothetical	Homo sapiens	ssDNA(-)	Betatorquevirus
	849	P24380.1	Herpesviridae	Herpesviridae	Orthoherpesviridae	45	0.00437851	552	513.18	93.49		518	0.003	envelope glycoprotein E	Structural-Envelope	Equus caballus	dsDNA	Varicellovirus
	850	YP_053108.1	Herpesviridae	Herpesviridae	Orthoherpesviridae	44	0.00428121	1487	1427.7	197.4		2512	0.013	transcriptional regulator ICP4	Replication-Transcription	Equus caballus	dsDNA	Varicellovirus
	851	YP_009505588.1	Mesoniviridae	Mesoniviridae	Mesoniviridae	44	0.00428121	912	900.32	3.82		1332	0.007	putative spike protein	Structural-Envelope	Culex pipiens	ssRNA(+)	Alphamesonivirus
	852	YP_004940094.1	Herpesviridae	Herpesviridae	Orthoherpesviridae	44	0.00428121	621	520.75	71.97		509	0.003	U50	Structural-Envelope	Homo sapiens	dsDNA	Roseolovirus
	853	QGQ62596.1	Adenoviridae	Adenoviridae	Adenoviridae	44	0.00428121	570	528.77	46.56		527	0.003	DNA-binding protein	DNA-Binding	Gallus gallus	dsDNA	Aviadenovirus
	854	YP_004782118.1	Adenoviridae	Adenoviridae	Adenoviridae	44	0.00428121	557	489.09	151.48		501	0.003	fiber protein	Structural-Envelope	Canis lupus familiaris	dsDNA	Mastadenovirus
	855	QHD64829.1	Hypoviridae	Hypoviridae	Hypoviridae	43	0.00418391	3522	1327.44	1340.79		2333	0.012	polyprotein	Polyprotein	Sclerotinia sclerotiorum	ssRNA(+)	Betahypovirus
	856	NP_653077.1	Picornaviridae	Picornaviridae	Picornaviridae	43	0.00418391	2589	817.58	784.43		1222	0.006	polyprotein	Polyprotein	Equus caballus	ssRNA(+)	Erbovirus
	857	YP_006543639.1	Picornaviridae	Picornaviridae	Picornaviridae	43	0.00418391	2133	533.47	781.01		769	0.004	polyprotein	Polyprotein	Sus scrofa	ssRNA(+)	Pasivirus
	858	QRX38982.1	Rhabdoviridae	Rhabdoviridae-Caulimoviridae	Rhabdoviridae	43	0.00418391	2116	1289.19	902.76		2198	0.011	RNA-dependent RNA polymerase	Replication-Transcription	Triticum aestivum	ssRNA(-)	Cytorhabdovirus
	859	YP_010086602.1	Rhabdoviridae	Rhabdoviridae	Rhabdoviridae	43	0.00418391	1946	975.23	837.65		1534	0.008	RNA-dependent RNA polymerase	Replication-Transcription	Solanum lycopersicum	ssRNA(-)	Alphanucleorhabdovirus
	860	YP_009976137.1	Rhabdoviridae	Rhabdoviridae	Rhabdoviridae	43	0.00418391	1879	1011.23	858.09		1680	0.009	RNA-dependent RNA polymerase	Replication-Transcription	Citrus sinensis	ssRNA(-)	Dichorhavirus
	861	AVL93817.1	Mimiviridae	Mimiviridae	Mimiviridae	43	0.00418391	1476	736.84	173.74		961	0.005	hypothetical protein	Hypothetical	Acanthamoeba castellanii	dsDNA	Mimivirus
	862	QPH36701.1	Totiviridae	Totiviridae	Totiviridae	43	0.00418391	1426	684.35	195.57		863	0.005	RNA-dependent RNA polymerase	Replication-Transcription	Plasmopara viticola	dsRNA	Totivirus
	863	QQD86171.1	Alphaflexiviridae	Alphaflexiviridae	Alphaflexiviridae	43	0.00418391	1409	745.56	575		1090	0.006	RNA-dependent RNA polymerase	Replication-Transcription	Manihot esculenta	ssRNA(+)	Potexvirus
	864	YP_009480346.1	Reoviridae	Reoviridae	Spinareoviridae	43	0.00418391	1226	1128.4	306.15		1831	0.01	P2 protein	Structural-Envelope	Zea mays	dsRNA	Fijivirus
	865	AWO67791.1	Secoviridae	Secoviridae	Secoviridae	43	0.00418391	996	718.35	351.14		988	0.005	polyprotein	Polyprotein	Lilium	ssRNA(+)	Stralarivirus
	866	QKU33981.1	Mimiviridae	Mimiviridae	Mimiviridae	43	0.00418391	883	604.02	238.93		712	0.004	hypothetical protein	Hypothetical	Acanthamoeba castellanii	dsDNA	Mimivirus
	867	QBJ02269.1	Reoviridae	Reoviridae	Sedoreoviridae	43	0.00418391	783	586.84	224.39		681	0.004	VP3	Structural-Envelope	Sus scrofa	dsRNA	Rotavirus
	868	AVX53545.1	Picobirnaviridae	Picobirnaviridae	Picobirnaviridae	43	0.00418391	610	532.07	67.71		522	0.003	putative capsid	Structural-Envelope	Marmota himalayana	dsRNA	Picobirnavirus
	869	QFU19788.1	Tobaniviridae	Tobaniviridae-Herpesviridae	Tobaniviridae	42	0.00408661	8249	2319.88	2850.83		4336	0.023	ORF1B	Other-Functions	Morelia viridis	ssRNA(+)	Pregotovirus
	870	AJE25834.1	Picornaviridae	Picornaviridae	Picornaviridae	42	0.00408661	2291	1290.9	988.23		2167	0.011	polyprotein	Polyprotein	Bos taurus	ssRNA(+)	Aphthovirus
	871	CAD6468500.1	Picornaviridae	Picornaviridae	Picornaviridae	42	0.00408661	2225	994.4	920.52		1556	0.008	polyprotein	Other-Functions	Gallus gallus	ssRNA(+)	Tremovirus
	872	QUW17162.1	Betaflexiviridae	Betaflexiviridae	Betaflexiviridae	42	0.00408661	2094	1467.57	835.95		2507	0.013	replicase	Replication-Transcription	Chrysanthemum	ssRNA(+)	Carlavirus
	873	YP_003987358.1	Mimiviridae	Mimiviridae-Phycodnaviridae-Marseilleviridae	Mimiviridae	42	0.00408661	1657	1550.57	297.05		2654	0.014	putative serine/threonine-protein kinase/receptor	Other-Functions	Acanthamoeba castellanii	dsDNA	Mimivirus
	874	QKK35402.1	Nodaviridae	Nodaviridae	Nodaviridae	42	0.00408661	1065	667.74	382.24		858	0.004	RNA-dependent RNA polymerase	Replication-Transcription	Macrobrachium rosenbergii	ssRNA(+)	Alphanodavirus
	875	AYV76937.1	Mimiviridae	Mimiviridae-Phycodnaviridae	Mimiviridae	42	0.00408661	983	802.71	105.65		1080	0.006	DNA topoisomerase 1	Other-Functions	Acanthamoeba castellanii	dsDNA	Mimivirus
	876	AYV84232.1	Mimiviridae	Mimiviridae	Mimiviridae	41	0.00398931	2157	1668.2	589.8		2828	0.015	putative early transcription factor large subunit	Replication-Transcription	Acanthamoeba polyphaga	dsDNA	Mimivirus
	877	QHG11155.1	Caulimoviridae	Caulimoviridae	Caulimoviridae	41	0.00398931	2003	484.66	652.99		565	0.003	ORFIII polyprotein	Polyprotein	Musa acuminata	dsDNA-RT	Badnavirus
	878	AAL55651.1	Caulimoviridae	Caulimoviridae	Caulimoviridae	41	0.00398931	1677	1059.07	664.04		1607	0.008	coat protein	Other-Functions	Oryza sativa	dsDNA-RT	Tungrovirus
	879	AYV78915.1	Mimiviridae	Mimiviridae-Phycodnaviridae-Marseilleviridae	Mimiviridae	41	0.00398931	1152	1016.76	149.81		1496	0.008	DNA mismatch repair ATPase	Other-Functions	Acanthamoeba castellanii	dsDNA	Mimivirus
	880	YP_009345987.1	Baculoviridae	Baculoviridae-Nudiviridae	Baculoviridae	41	0.00398931	1042	651.95	138.25		744	0.004	RR1	Other-Functions	Lymantria dispar	dsDNA	Alphabaculovirus
	881	YP_009310251.1	Mimiviridae	Mimiviridae-Marseilleviridae	Mimiviridae	41	0.00398931	833	615.24	157.19		701	0.004	D6/D11-like helicase	Replication-Transcription	Acanthamoeba castellanii	dsDNA	Marseillevirus
	882	AGE50337.1	Phycodnaviridae	Phycodnaviridae	Phycodnaviridae	41	0.00398931	589	545.37	20.23		526	0.003	cellulose synthase catalytic subunit (UDP-forming)	Other-Functions	Chlorella heliozoae	dsDNA	Chlorovirus
	883	QID77659.1	Endornaviridae	Endornaviridae	Endornaviridae	40	0.00389201	4939	870.52	1537.78		1204	0.006	polyprotein	Polyprotein	Capsicum annuum	dsRNA	Alphaendornavirus
	884	YP_009290629.1	Picornaviridae	Picornaviridae-Dicistroviridae	Picornaviridae	40	0.00389201	2491	1331.72	1080.03		2159	0.011	polyprotein	Polyprotein	Rattus norvegicus	ssRNA(+)	Rosavirus
	885	YP_009362026.1	Peribunyaviridae	Peribunyaviridae	Peribunyaviridae	40	0.00389201	2425	641.05	830.8		785	0.004	RNA-dependent RNA polymerase	Replication-Transcription	Culex simpliciforceps	ssRNA(-)	Herbevirus
	886	AYJ71467.2	Picornaviridae	Picornaviridae	Picornaviridae	40	0.00389201	2274	887.9	863.66		1240	0.006	polyprotein	Polyprotein	Rattus norvegicus	ssRNA(+)	Hunnivirus
	887	YP_595727.1	Betaflexiviridae	Betaflexiviridae	Betaflexiviridae	40	0.00389201	2004	1833.92	479.49		3114	0.016	replicase	Replication-Transcription	Solanum tuberosum	ssRNA(+)	Carlavirus
	888	YP_001427130.1	Phycodnaviridae	Phycodnaviridae	Phycodnaviridae	40	0.00389201	1433	827.3	410.03		1118	0.006	hypothetical protein	Hypothetical	Micractinium conductrix	dsDNA	Chlorovirus
	889	A48779	Phycodnaviridae	Phycodnaviridae	Phycodnaviridae	40	0.00389201	1120	898.25	171.94		1229	0.006	elongation factor 3	Other-Functions	Chlorella heliozoae	dsDNA	Chlorovirus
	890	NP_077436.1	Herpesviridae	Herpesviridae	Orthoherpesviridae	40	0.00389201	1041	864	339.82		1221	0.006	ORF21	Structural-Envelope	Homo sapiens	dsDNA	Varicellovirus
	891	YP_009508876.1	Secoviridae	Secoviridae	Secoviridae	40	0.00389201	1006	844.92	280		1140	0.006	polyprotein 2	Polyprotein	Prunus avium	ssRNA(+)	Fabavirus
	892	NP_149000.1	Potyviridae	Potyviridae	Potyviridae	40	0.00389201	890	566.88	335.89		622	0.003	polyprotein	Polyprotein	Hordeum vulgare	ssRNA(+)	Bymovirus
	893	YP_010086025.1	Reoviridae	Reoviridae	Sedoreoviridae	40	0.00389201	826	686.32	206.35		790	0.004	VP4	Other-Functions	Sus scrofa	dsRNA	Rotavirus
	894	AYV85094.1	Mimiviridae	Mimiviridae-Asfarviridae	Mimiviridae	40	0.00389201	815	609.7	217.55		666	0.003	putative FtsJ-like methyltransferase	Other-Functions	Acanthamoeba castellanii	dsDNA	Asfivirus
	895	AYV85114.1	Mimiviridae	Mimiviridae	Mimiviridae	39	0.00379471	1760	1219.38	582.82		1838	0.01	B-family DNA polymerase	Replication-Transcription	Acanthamoeba castellanii	dsDNA	Mimivirus
	896	YP_009551946.1	Betaflexiviridae	Betaflexiviridae	Betaflexiviridae	39	0.00379471	1703	1204	718.66		1868	0.01	replicase	Replication-Transcription	Vitis vinifera	ssRNA(+)	Vitivirus
	897	AKS10590.1	Nimaviridae	Nimaviridae-Caulimoviridae	Nimaviridae	39	0.00379471	1119	704.64	368.8		858	0.004	hypothetical protein	Other-Functions	Penaeus vannamei	dsDNA	Whispovirus
	898	BAV93436.1	Herpesviridae	Herpesviridae	Orthoherpesviridae	39	0.00379471	829	617.97	244.29		676	0.004	envelope glycoprotein J	Structural-Envelope	Equus caballus	dsDNA	Varicellovirus
	899	YP_001293224.1	Poxviridae	Poxviridae	Poxviridae	39	0.00379471	735	705.33	100.25		813	0.004	hypothetical protein	Hypothetical	Bos taurus	dsDNA	Capripoxvirus
	900	QJQ28579.1	Orthomyxoviridae	Orthomyxoviridae	Orthomyxoviridae	39	0.00379471	732	672.26	154.53		776	0.004	PB2 polymerase	Replication-Transcription	Salmo salar	ssRNA(-)	Isavirus
	901	YP_001876435.1	Coronaviridae	Coronaviridae	Coronaviridae	38	0.00369741	6663	3436.34	3162.68		6109	0.032	replicase polyprotein	Replication-Transcription	Arenaria interpres	ssRNA(+)	Gammacoronavirus
	902	NP_891562.2	Closteroviridae	Closteroviridae	Closteroviridae	38	0.00369741	2150	905.71	819.31		1270	0.007	polyprotein	Polyprotein	Prunus avium	ssRNA(+)	Ampelovirus
	903	QDH87218.1	Mitoviridae	Mitoviridae	Mitoviridae	38	0.00369741	995	566.5	286.54		563	0.003	RNA-dependent RNA polymerase	Replication-Transcription	Undefined host	ssRNA(+)	Mitovirus
	904	YP_001497355.1	Phycodnaviridae	Phycodnaviridae	Phycodnaviridae	38	0.00369741	867	851.29	7.15		1076	0.006	glycosyl transferase	Hypothetical	Chlorella heliozoae	dsDNA	Chlorovirus
	905	NP_045007.1	Closteroviridae	Closteroviridae	Closteroviridae	38	0.00369741	664	611.39	149.26		646	0.003	minor coat protein	Structural-Envelope	Prunus avium	ssRNA(+)	Velarivirus
	906	AGE48446.1	Phycodnaviridae	Phycodnaviridae	Phycodnaviridae	38	0.00369741	626	595.79	16.42		578	0.003	PBCV-specific basic adaptor domain-containing protein	Other-Functions	Chlorella heliozoae	dsDNA	Chlorovirus
	907	QNS27180.1	Flaviviridae	Flaviviridae	Flaviviridae	37	0.00360011	3256	3063.57	165.53		5132	0.027	polyprotein	Polyprotein	Lophuromys machangui	ssRNA(+)	Hepacivirus
	908	YP_009361867.1	Flaviviridae	Flaviviridae	Flaviviridae	37	0.00360011	2972	1108.49	1224.09		1532	0.008	E2 glycoprotein	Polyprotein	Sus scrofa	ssRNA(+)	Pegivirus
	909	QQR34436.1	Picornaviridae	Picornaviridae	Picornaviridae	37	0.00360011	2411	1284.03	1058.32		1915	0.01	polyprotein	Polyprotein	Canis lupus familiaris	ssRNA(+)	Mischivirus
	910	YP_003075957.1	Betaflexiviridae	Betaflexiviridae	Betaflexiviridae	37	0.00360011	1999	541.92	708.33		616	0.003	replicase	Replication-Transcription	Vaccinium corymbosum	ssRNA(+)	Carlavirus
	911	ALO75725.1	Herpesviridae	Herpesviridae	Orthoherpesviridae	37	0.00360011	1471	1448.38	77.96		2148	0.011	ICP4	Replication-Transcription	Sus scrofa	dsDNA	Varicellovirus
	912	QTF48904.1	Mimiviridae	Mimiviridae	Mimiviridae	37	0.00360011	1105	858.65	297.52		1057	0.006	hypothetical protein	Hypothetical	Acanthamoeba castellanii	dsDNA	Mimivirus
	913	QKO28838.1	Baculoviridae	Baculoviridae	Baculoviridae	37	0.00360011	1047	524.32	341.15		512	0.003	late expression factor 8	Other-Functions	Spodoptera frugiperda	dsDNA	Alphabaculovirus
	914	YP_002268145.1	Baculoviridae	Baculoviridae-Polydnaviridae-Ascoviridae	Baculoviridae	37	0.00360011	886	702.05	237.51		791	0.004	p94	Other-Functions	Mamestra configurata	dsDNA	Alphabaculovirus
	915	BCS83225.1	Mimiviridae	Mimiviridae	Mimiviridae	37	0.00360011	838	786.05	28.85		911	0.005	DEAD/SNF2-like helicase	Replication-Transcription	Acanthamoeba castellanii	dsDNA	Mimivirus
	916	DAB41740.1	Mitoviridae	Mitoviridae	Mitoviridae	37	0.00360011	821	781.76	15.93		912	0.005	RNA-dependent RNA polymerase	Replication-Transcription	Beta vulgaris	ssRNA(+)	Duamitovirus
	917	YP_009051991.1	Herpesviridae	Herpesviridae	Orthoherpesviridae	37	0.00360011	819	673.24	256.27		865	0.005	hypothetical protein	Other-Functions	Homo sapiens	dsDNA	Roseolovirus
	918	AGE55747.1	Phycodnaviridae	Phycodnaviridae	Phycodnaviridae	37	0.00360011	789	620.3	248.96		793	0.004	helicase	Replication-Transcription	Chlorella heliozoae	dsDNA	Chlorovirus
	919	AYV76414.1	Mimiviridae	Mimiviridae	Mimiviridae	37	0.00360011	752	696	17.11		748	0.004	putative ATP-dependent RNA helicase	Replication-Transcription	Acanthamoeba castellanii	dsDNA	Mimivirus
	920	NP_042941.1	Herpesviridae	Herpesviridae	Orthoherpesviridae	37	0.00360011	694	657.43	96.98		680	0.004	glycoprotein H	Glycoprotein	Homo sapiens	dsDNA	Roseolovirus
	921	YP_009666663.1	Baculoviridae	Baculoviridae	Baculoviridae	37	0.00360011	681	666.43	24.07		696	0.004	F protein	Other-Functions	Chrysodeixis includens	dsDNA	Alphabaculovirus
	922	AKG94053.1	Herpesviridae	Herpesviridae	Orthoherpesviridae	36	0.00350281	3246	3104.33	410.22		5020	0.026	VP1/2	Other-Functions	Sus scrofa	dsDNA	Varicellovirus
	923	QKN88782.1	Caliciviridae	Caliciviridae	Caliciviridae	36	0.00350281	2608	1664.14	954.08		2505	0.013	polyprotein	Polyprotein	Gallus gallus	ssRNA(+)	Bavovirus
	924	QVX19931.1	Caulimoviridae	Caulimoviridae	Caulimoviridae	36	0.00350281	2045	536.28	707.61		597	0.003	polyprotein	Other-Functions	Rubus idaeus	dsDNA-RT	Badnavirus
	925	QHN75177.1	Betaflexiviridae	Betaflexiviridae	Betaflexiviridae	36	0.00350281	1987	1312.25	836.51		1914	0.01	replicase polyprotein	Replication-Transcription	Nicotiana occidentalis	ssRNA(+)	Citrivirus
	926	ALD83625.1	Nairoviridae	Nairoviridae	Nairoviridae	36	0.00350281	1909	1405.39	95.37		2009	0.01	glycoprotein precursor	Glycoprotein	Ixodes uriae	ssRNA(-)	Orthonairovirus
	927	NP_620642.1	Alphaflexiviridae	Alphaflexiviridae	Alphaflexiviridae	36	0.00350281	1323	1150.67	360.83		1559	0.008	replicase	Replication-Transcription	Trifolium repens	ssRNA(+)	Potexvirus
	928	AVP72154.1	Reoviridae	Reoviridae	Sedoreoviridae	36	0.00350281	1225	1045.17	312.2		1373	0.007	VP1	Other-Functions	Culex tritaeniorhynchus	dsRNA	Seadornavirus
	929	YP_009094119.1	Paramyxoviridae	Paramyxoviridae	Paramyxoviridae	36	0.00350281	1052	589.44	396.74		629	0.003	attachment glycoprotein	Structural-Envelope	Rattus norvegicus	ssRNA(-)	Jeilongvirus
	930	AOR51364.1	Totiviridae	Totiviridae	Totiviridae	36	0.00350281	1006	829.03	171.04		974	0.005	RNA-dependent RNA polymerase	Replication-Transcription	Aedes aegypti	dsRNA	Totivirus
	931	YP_009130647.1	Astroviridae	Astroviridae	Astroviridae	36	0.00350281	889	697.89	298.17		773	0.004	nonstructural protein	Non-structural	Canis lupus familiaris	ssRNA(+)	Mamastrovirus
	932	QBK89142.1	Mimiviridae	Mimiviridae-Phycodnaviridae	Mimiviridae	36	0.00350281	636	596.14	52.82		555	0.003	glucosamine-fructose-6-phosphate aminotransferase	Other-Functions	Acanthamoeba castellanii	dsDNA	Mimivirus
	933	QHN64363.1	Picornaviridae	Picornaviridae	Picornaviridae	35	0.00340551	2485	617.69	843.89		683	0.004	polyprotein	Polyprotein	Macaca mulatta	ssRNA(+)	Sapelovirus
	934	QYA72416.1	Secoviridae	Secoviridae	Secoviridae	35	0.00340551	2113	1254.29	903.18		1702	0.009	polymerase	Polyprotein	Actinidia chinensis	ssRNA(+)	Nepovirus
	935	YP_009552830.1	Caliciviridae	Caliciviridae	Caliciviridae	35	0.00340551	1991	834.2	618.49		972	0.005	polyprotein	Polyprotein	Macaca mulatta	ssRNA(+)	Recovirus
	936	AGG16061.1	Herpesviridae	Herpesviridae	Orthoherpesviridae	35	0.00340551	1898	731.46	709.95		791	0.004	ORF-C	Other-Functions	Elephas maximus	dsDNA	Proboscivirus
	937	ALZ45690.1	Nimaviridae	Nimaviridae-Mimiviridae-Iridoviridae	Nimaviridae	35	0.00340551	1690	842.34	642.52		1097	0.006	hypothetical protein	Hypothetical	Penaeus vannamei	dsDNA	Whispovirus
	938	AVL84357.1	Alphaflexiviridae	Alphaflexiviridae	Alphaflexiviridae	35	0.00340551	1388	1171.63	441.07		1581	0.008	RNA-dependent RNA polymerase	Replication-Transcription	Lilium	ssRNA(+)	Potexvirus
	939	QFG74865.1	Mimiviridae	Mimiviridae-Marseilleviridae-Poxviridae-Phycodnaviridae	Mimiviridae	35	0.00340551	1076	608.37	144.05		556	0.003	NAD-dependent DNA ligase	Other-Functions	Acanthamoeba castellanii	dsDNA	Mimivirus
	940	AZQ20773.1	Iridoviridae	Iridoviridae	Iridoviridae	35	0.00340551	1050	737.91	306.56		800	0.004	ORF-2	Cell-Structure	Trichopodus leerii	dsDNA	Megalocytivirus
	941	YP_009293591.1	Phenuiviridae	Phenuiviridae-Peribunyaviridae	Phenuiviridae	35	0.00340551	1012	975.54	122.92		1203	0.006	glycoprotein precursor	Glycoprotein	Ixodes uriae	RNA	Uukuvirus
	942	AAA16736.1	Herpesviridae	Herpesviridae	Orthoherpesviridae	35	0.00340551	809	719.06	213.74		784	0.004	RIR1	Other-Functions	Homo sapiens	dsDNA	Roseolovirus
	943	QBK89057.1	Mimiviridae	Mimiviridae	Mimiviridae	35	0.00340551	789	668.83	199.19		713	0.004	ankyrin repeat protein	Other-Functions	Acanthamoeba polyphaga	dsDNA	Mimivirus
	944	QRW42293.1	Luteoviridae	Luteoviridae-Solemoviridae	Solemoviridae	35	0.00340551	647	634.91	24.67		608	0.003	putative serine protease	Other-Functions	Undefined host	ssRNA(+)	Sobemovirus
	945	QXC77018.1	Herpesviridae	Herpesviridae	Orthoherpesviridae	34	0.00330821	3357	2302.88	1403.68		3423	0.018	UL36	Structural-Envelope	Gallus gallus	dsDNA	Mardivirus
	946	QIM73877.1	Flaviviridae	Flaviviridae	Flaviviridae	34	0.00330821	3050	2222.35	1174.26		3291	0.017	polyprotein	Polyprotein	Rattus exulans	ssRNA(+)	Hepacivirus
	947	YP_164335.1	Picornaviridae	Picornaviridae	Picornaviridae	34	0.00330821	2521	1241.74	1012.5		1657	0.009	polyprotein	Polyprotein	Gallus gallus	ssRNA(+)	Anativirus
	948	YP_008531322.1	Picornaviridae	Picornaviridae	Picornaviridae	34	0.00330821	2259	938.53	988.89		1214	0.006	polyprotein	Polyprotein	Anguilla anguilla	ssRNA(+)	Parechovirus
	949	YP_009220366.1	Virgaviridae	Virgaviridae	Virgaviridae	34	0.00330821	1850	1584.12	473.44		2212	0.012	RNA-dependent RNA polymerase	Replication-Transcription	Solanum tuberosum	ssRNA(+)	Pomovirus
	950	P43139.1	Asfarviridae	Asfarviridae	Asfarviridae	34	0.00330821	1244	989.18	427.86		1294	0.007	G1211R	Replication-Transcription	Sus scrofa	dsDNA	Asfivirus
	951	YP_238426.1	Herpesviridae	Herpesviridae	Orthoherpesviridae	34	0.00330821	939	923.53	29.58		1074	0.006	ORF63	Structural-Envelope	Homo sapiens	dsDNA	Rhadinovirus
	952	QIP68050.1	Totiviridae	Totiviridae	Totiviridae	34	0.00330821	901	756.94	135.84		797	0.004	RNA-dependent RNA polymerase	Replication-Transcription	Erysiphe sp.	dsRNA	Totivirus
	953	QDH91058.1	Mitoviridae	Mitoviridae	Mitoviridae	34	0.00330821	858	692.09	193.6		695	0.004	RNA-dependent RNA polymerase	Replication-Transcription	Plasmopara viticola	ssRNA(+)	Mitovirus
	954	ARF08920.1	Mimiviridae	Mimiviridae	Mimiviridae	34	0.00330821	797	734.18	29.16		756	0.004	hypothetical protein	Other-Functions	Acanthamoeba castellanii	dsDNA	Mimivirus
	955	QKK82921.1	Orthomyxoviridae	Orthomyxoviridae	Orthomyxoviridae	34	0.00330821	717	524.88	269.87		502	0.003	PB1 protein	Other-Functions	Homo sapiens	ssRNA(-)	Thogotovirus
	956	YP_293704.1	Closteroviridae	Closteroviridae	Closteroviridae	34	0.00330821	669	629.18	130.79		591	0.003	minor coat protein	Structural-Envelope	Solanum lycopersicum	ssRNA(+)	Crinivirus
	957	QJI53791.1	Marnaviridae	Marnaviridae-Picornaviridae	Marnaviridae	33	0.00321091	2608	998.45	667.12		1207	0.006	hypothetical protein 2	Hypothetical	Undefined host	ssRNA(+)	Locarnavirus
	958	YP_010087157.1	Rhabdoviridae	Rhabdoviridae	Rhabdoviridae	33	0.00321091	2113	973.91	993.2		1282	0.007	RNA-dependent RNA polymerase	Replication-Transcription	Glycine max	ssRNA(-)	Cytorhabdovirus
	959	AIT39631.1	Secoviridae	Secoviridae	Secoviridae	33	0.00321091	1979	952.82	628.83		1123	0.006	coat protein	Polyprotein	Rubus	ssRNA(+)	Nepovirus
	960	YP_003358194.1	Alloherpesviridae	Alloherpesviridae	Alloherpesviridae	33	0.00321091	1720	582.12	682.46		638	0.003	DNA polymerase	Replication-Transcription	Cyprinus carpio	dsDNA	Cyvirus
	961	YP_009507836.1	Totiviridae	Totiviridae	Totiviridae	33	0.00321091	1481	809.45	591.29		958	0.005	RNA-dependent RNA polymerase	Replication-Transcription	Trichomonas vaginalis	dsRNA	Trichomonasvirus
	962	AYV76483.1	Mimiviridae	Mimiviridae-Phycodnaviridae	Mimiviridae	33	0.00321091	1144	1033.55	204.66		1237	0.006	isoleucyl-tRNA synthetase	Replication-Transcription	Acanthamoeba castellanii	dsDNA	Mimivirus
	963	AGE51440.1	Phycodnaviridae	Phycodnaviridae	Phycodnaviridae	33	0.00321091	836	510.36	261.88		529	0.003	putative bifunctional chitinase/lysozyme	Other-Functions	Chlorella variabilis	dsDNA	Chlorovirus
	964	QKU33935.1	Mimiviridae	Mimiviridae	Mimiviridae	32	0.00311361	1785	1368.59	567.46		1734	0.009	putative ATP-dependent RNA helicase	Replication-Transcription	Acanthamoeba polyphaga	dsDNA	Mimivirus
	965	ARF09230.1	Mimiviridae	Mimiviridae	Mimiviridae	32	0.00311361	1484	1145.78	206.87		1380	0.007	putative NTPase	Replication-Transcription	Acanthamoeba castellanii	dsDNA	Mimivirus
	966	AVT50749.1	Herpesviridae	Herpesviridae	Orthoherpesviridae	32	0.00311361	1284	874.16	529.58		1061	0.006	DNA polymerase catalytic subunit	Replication-Transcription	Bos taurus	dsDNA	Varicellovirus
	967	AYV76046.1	Mimiviridae	Mimiviridae-Phycodnaviridae	Mimiviridae	32	0.00311361	1080	931.72	210.55		1040	0.005	lon protease-like protein	Other-Functions	Acanthamoeba castellanii	dsDNA	Mimivirus
	968	YP_009179315.1	Herpesviridae	Herpesviridae	Orthoherpesviridae	32	0.00311361	756	582.25	257.12		513	0.003	envelope glycoprotein H	Structural-Envelope	Elephas maximus	dsDNA	Proboscivirus
	969	AYW76619.1	Nimaviridae	Nimaviridae-Caulimoviridae	Nimaviridae	31	0.00301631	4189	2362.23	1836.65		3287	0.017	hypothetical protein	Hypothetical	Penaeus vannamei	dsDNA	Whispovirus
	970	QKE51408.1	Herpesviridae	Herpesviridae	Orthoherpesviridae	31	0.00301631	2641	2556.74	434.61		3511	0.018	ORF64	Other-Functions	Homo sapiens	dsDNA	Rhadinovirus
	971	QHZ60202.1	Aspiviridae	Aspiviridae	Aspiviridae	31	0.00301631	2417	1459.81	1023.91		1890	0.01	unknown	Replication-Transcription	Lachenalia	ssRNA(-)	Ophiovirus
	972	YP_009666115.1	Nairoviridae	Nairoviridae-Peribunyaviridae	Nairoviridae	31	0.00301631	1665	1104.71	498		1281	0.007	glycoprotein precursor	Glycoprotein	Homo sapiens	ssRNA(-)	Orthonairovirus
	973	BCS82822.1	Mimiviridae	Mimiviridae	Mimiviridae	31	0.00301631	1182	620.06	371.15		641	0.003	putative ankyrin repeat protein	Other-Functions	Acanthamoeba castellanii	dsDNA	Mimivirus
	974	QEJ80777.1	Adenoviridae	Adenoviridae	Adenoviridae	31	0.00301631	1088	979.77	71.27		1070	0.006	100 kDa protein	Hypothetical	Gallus gallus	dsDNA	Aviadenovirus
	975	QPF49922.1	Herpesviridae	Herpesviridae	Orthoherpesviridae	31	0.00301631	753	680.61	174.11		624	0.003	terminase subunit 1	Other-Functions	Sus scrofa	dsDNA	Varicellovirus
	976	AEM64091.1	Herpesviridae	Herpesviridae	Orthoherpesviridae	31	0.00301631	688	644.74	157.11		594	0.003	gH	Other-Functions	Sus scrofa	dsDNA	Varicellovirus
	977	YP_009507752.1	Reoviridae	Reoviridae	Spinareoviridae	31	0.00301631	653	579.03	191.36		521	0.003	putative outer capsid VP4	Structural-Envelope	Ctenopharyngodon idella	dsRNA	Aquareovirus
	978	Prokaryotic-viral	Prokaryotic-viral	Prokaryotic-viral	Prokaryotic-viral	6464	0.628949					47941	0.25	Prokaryotic-viral	Other-Functions	Bacteria-Arqueas	Variaty	Variaty
	979	Non-Viral	Non-Viral	Non-Viral	Non-Viral	7561	0.735687					107423	0.561	Non-Viral	Other-Functions	Non-Viral	Variaty	Variaty

## Sheet: Table S2
	Table S2. Sequences and percentages of viral molecule types across the 980 classes in VirDetect-AI
	Baltimore Classification	Viral molecule type	Number of sequences	% Proportion
	I	dsDNA	70370	6.942
	II	ssDNA	34834	3.437
	III	dsRNA	53612	5.289
	IV	ssRNA(+)	327928	32.349
	V	ssRNA(-)	301780	29.77
	VI	ssRNA-RT	143805	14.186
	VII	dsDNA-RT	68910	6.798
	III, IV, V	RNA	103	0.01
	IV,V	ssRNA(+/-)	8211	0.81
		unknown	4169	0.411

## Sheet: Table S3
	Table S3. Number and percentage of eukaryotic viral sequences within families across the 980 classes
	Index	Viral family	Number of sequences	% Proportion
	16	Adenoviridae	8863	0.87
	75	Alloherpesviridae	43	0
	79	Allomimiviridae	10	0
	47	Alphaflexiviridae	1189	0.12
	50	Alphasatellitidae	914	0.09
	68	Amalgaviridae	113	0.01
	36	Anelloviridae	2268	0.22
	27	Arenaviridae	3737	0.37
	18	Arteriviridae	6714	0.66
	72	Ascoviridae	82	0.01
	62	Asfarviridae	250	0.02
	76	Aspiviridae	31	0
	20	Astroviridae	5151	0.51
	23	Baculoviridae	4196	0.41
	26	Betaflexiviridae	3779	0.37
	81	Bidnaviridae	5	0
	29	Birnaviridae	2963	0.29
	64	Bornaviridae	208	0.02
	48	Bromoviridae	1183	0.12
	9	Caliciviridae	17494	1.73
	39	Caulimoviridae	1880	0.19
	85	Chrysoviridae	1	0
	37	Circoviridae	2144	0.21
	28	Closteroviridae	3511	0.35
	3	Coronaviridae	71192	7.02
	49	Dicistroviridae	1169	0.12
	71	Endornaviridae	97	0.01
	38	Filoviridae	2099	0.21
	58	Fimoviridae	415	0.04
	2	Flaviviridae	129516	12.78
	10	Geminiviridae	16992	1.68
	45	Genomoviridae	1306	0.13
	24	Hantaviridae	4176	0.41
	4	Hepadnaviridae	67030	6.61
	21	Hepeviridae	4504	0.44
	56	Hypoviridae	594	0.06
	86	Hytrosaviridae	1	0
	46	Iflaviridae	1269	0.13
	42	Iridoviridae	1528	0.15
	77	Marnaviridae	28	0
	74	Marseilleviridae	57	0.01
	52	Matonaviridae	783	0.08
	84	Mesomimiviridae	1	0
	67	Mesoniviridae	145	0.01
	31	Mimiviridae	2749	0.27
	57	Mitoviridae	432	0.04
	43	Nairoviridae	1415	0.14
	59	Nanoviridae	368	0.04
	69	Narnaviridae	106	0.01
	66	Nimaviridae	156	0.02
	65	Nodaviridae	204	0.02
	78	Nudiviridae	15	0
	82	Nyamiviridae	1	0
	7	Orthoherpesviridae	28211	2.78
	0	Orthomyxoviridae	240391	23.71
	13	Papillomaviridae	12411	1.22
	8	Paramyxoviridae	23843	2.35
	54	Partitiviridae	721	0.07
	15	Parvoviridae	10836	1.07
	40	Peribunyaviridae	1858	0.18
	73	Phasmaviridae	71	0.01
	32	Phenuiviridae	2557	0.25
	44	Phycodnaviridae	1371	0.14
	53	Picobirnaviridae	769	0.08
	5	Picornaviridae	48013	4.74
	12	Pneumoviridae	14893	1.47
	80	Polydnaviriformidae	5	0
	34	Polyomaviridae	2336	0.23
	11	Potyviridae	16937	1.67
	17	Poxviridae	7982	0.79
	1	Retroviridae	143805	14.19
	14	Rhabdoviridae	12128	1.2
	70	Roniviridae	98	0.01
	33	Secoviridae	2432	0.24
	6	Sedoreoviridae	44083	4.35
	63	Sinhaliviridae	236	0.02
	30	Solemoviridae	2924	0.29
	25	Spinareoviridae	4115	0.41
	61	Tobaniviridae	276	0.03
	19	Togaviridae	5247	0.52
	41	Tombusviridae	1571	0.15
	35	Tospoviridae	2271	0.22
	55	Totiviridae	674	0.07
	60	Tymoviridae	293	0.03
	22	Unknown	4379	0.43
	83	Vilyaviridae	1	0
	51	Virgaviridae	907	0.09
	In bold, sequences without family defined

## Sheet: Table S4
	Table S4. Number and percentage of eukaryotic viral sequences within genera across the 980 classes in VirDetect-AI.
	Viral family	Viral Genus	Number of sequences	Genus-proportion %
	Adenoviridae	Atadenovirus	97	0.01
		Aviadenovirus	1431	0.141
		Ichtadenovirus	5	0
		Mastadenovirus	7096	0.7
		Siadenovirus	54	0.005
		Testadenovirus	2	0
	Alloherpesviridae	Cyprinivirus	2	0
		Cyvirus	40	0.004
	Allomimiviridae	Heliosvirus	10	0.001
	Alphaflexiviridae	Allexivirus	361	0.036
		Botrexvirus	1	0
		Platypuvirus	3	0
		Potexvirus	814	0.08
	Alphasatellitidae	Ageyesisatellite	5	0
		Babusatellite	1	0
		Clecrusatellite	56	0.006
		Clostunsatellite	11	0.001
		Cocosatellite	4	0
		Colecusatellite	386	0.038
		Coprasatellite	1	0
		Draflysatellite	1	0
		Fabenesatellite	3	0
		Gosmusatellite	23	0.002
		Kobbarisatellite	1	0
		Milvetsatellite	7	0.001
		Mivedwarsatellite	11	0.001
		Muscarsatellite	3	0
		Somasatellite	6	0.001
		Sophoyesatellite	9	0.001
		Subclovsatellite	8	0.001
		Whiflysatellite	1	0
	Amalgaviridae	Amalgavirus	59	0.006
	Anelloviridae	Alphatorquevirus	87	0.009
		Betatorquevirus	72	0.007
		Etatorquevirus	224	0.022
		Gammatorquevirus	17	0.002
		Gyrovirus	452	0.045
		Iotatorquevirus	243	0.024
		Kappatorquevirus	32	0.003
		Lambdatorquevirus	152	0.015
		Omegatorquevirus	1	0
		Sigmatorquevirus	6	0.001
	Arenaviridae	Arenavirus	102	0.01
		Mammarenavirus	3212	0.317
		Reptarenavirus	370	0.036
	Arteriviridae	Alphaarterivirus	140	0.014
		Betaarterivirus	6377	0.629
		Deltaarterivirus	26	0.003
		Epsilonarterivirus	48	0.005
		Etaarterivirus	21	0.002
		Gammaarterivirus	10	0.001
		Iotaarterivirus	7	0.001
		Lambdaarterivirus	2	0
		Thetaarterivirus	14	0.001
		Zetaarterivirus	53	0.005
	Ascoviridae	Ascovirus	76	0.007
		Toursvirus	6	0.001
	Asfarviridae	Asfivirus	248	0.024
	Aspiviridae	Ophiovirus	31	0.003
	Astroviridae	Avastrovirus	1128	0.111
		Mamastrovirus	2899	0.286
	Baculoviridae	Alphabaculovirus	3306	0.326
		Betabaculovirus	785	0.077
		Deltabaculovirus	1	0
		Gammabaculovirus	14	0.001
	Betaflexiviridae	Capillovirus	711	0.07
		Carlavirus	1103	0.109
		Citrivirus	37	0.004
		Foveavirus	1010	0.1
		Robigovirus	70	0.007
		Trichovirus	403	0.04
		Vitivirus	433	0.043
	Bidnaviridae	Bidensovirus	4	0
	Birnaviridae	Aquabirnavirus	685	0.068
		Avibirnavirus	2269	0.224
		Blosnavirus	2	0
		Telnavirus	1	0
	Bornaviridae	Carbovirus	2	0
		Cultervirus	2	0
		Orthobornavirus	202	0.02
	Bromoviridae	Alfamovirus	91	0.009
		Anulavirus	10	0.001
		Bromovirus	22	0.002
		Cucumovirus	754	0.074
		Ilarvirus	305	0.03
	Caliciviridae	Bavovirus	10	0.001
		Lagovirus	1238	0.122
		Nacovirus	1	0
		Nebovirus	110	0.011
		Norovirus	13082	1.29
		Recovirus	21	0.002
		Sapovirus	1735	0.171
		Vesivirus	1221	0.12
	Caulimoviridae	Badnavirus	1442	0.142
		Caulimovirus	380	0.037
		Rosadnavirus	1	0
		Ruflodivirus	1	0
		Solendovirus	8	0.001
		Soymovirus	3	0
		Tungrovirus	41	0.004
	Chrysoviridae	Alphachrysovirus	1	0
	Circoviridae	Circovirus	2043	0.202
		Cyclovirus	37	0.004
	Closteroviridae	Ampelovirus	1326	0.131
		Closterovirus	1343	0.132
		Crinivirus	606	0.06
		Menthavirus	1	0
		Olivavirus	4	0
		Velarivirus	221	0.022
	Coronaviridae	Alphacoronavirus	6682	0.659
		Betacoronavirus	55870	5.511
		Deltacoronavirus	432	0.043
		Gammacoronavirus	7269	0.717
	Dicistroviridae	Aparavirus	427	0.042
		Cripavirus	116	0.011
		Triatovirus	443	0.044
	Endornaviridae	Alphaendornavirus	75	0.007
	Filoviridae	Cuevavirus	3	0
		Dianlovirus	2	0
		Orthoebolavirus	1906	0.188
		Orthomarburgvirus	186	0.018
	Fimoviridae	Emaravirus	413	0.041
	Flaviviridae	Flavivirus	603	0.059
		Hepacivirus	99547	9.82
		Orthoflavivirus	22916	2.261
		Pegivirus	1392	0.137
		Pestivirus	4576	0.451
	Geminiviridae	Becurtovirus	60	0.006
		Begomovirus	14907	1.471
		Capulavirus	274	0.027
		Citlodavirus	28	0.003
		Curtovirus	131	0.013
		Eragrovirus	6	0.001
		Grablovirus	37	0.004
		Maldovirus	22	0.002
		Mastrevirus	1325	0.131
		Opunvirus	45	0.004
		Topilevirus	8	0.001
		Topocuvirus	2	0
		Turncurtovirus	44	0.004
	Genomoviridae	Gemycircularvirus	300	0.03
		Gemyduguivirus	30	0.003
		Gemygorvirus	28	0.003
		Gemykibivirus	134	0.013
		Gemykolovirus	61	0.006
		Gemykrogvirus	1	0
		Gemykroznavirus	3	0
	Hantaviridae	Loanvirus	15	0.001
		Mobatvirus	130	0.013
		Orthohantavirus	3907	0.385
		Reptillovirus	3	0
		Thottimvirus	118	0.012
	Hepadnaviridae	Avihepadnavirus	99	0.01
		Metahepadnavirus	1	0
		Orthohepadnavirus	66882	6.598
		Parahepadnavirus	15	0.001
	Hepeviridae	Avihepevirus	71	0.007
		Chirohepevirus	9	0.001
		Orthohepevirus	6	0.001
		Paslahepevirus	994	0.098
		Rocahepevirus	45	0.004
	Hypoviridae	Alphahypovirus	551	0.054
		Betahypovirus	24	0.002
		Hypovirus	14	0.001
	Hytrosaviridae	Muscavirus	1	0
	Iflaviridae	Iflavirus	1204	0.119
	Iridoviridae	Chloriridovirus	28	0.003
		Decapodiridovirus	5	0
		Iridovirus	30	0.003
		Lymphocystivirus	74	0.007
		Megalocytivirus	223	0.022
		Ranavirus	1138	0.112
	Marnaviridae	Locarnavirus	6	0.001
		Marnavirus	6	0.001
	Marseilleviridae	Marseillevirus	21	0.002
	Matonaviridae	Rubivirus	781	0.077
	Mesomimiviridae	Tethysvirus	1	0
	Mesoniviridae	Alphamesonivirus	139	0.014
		Tocinivirus	1	0
		Tofonivirus	1	0
	Mimiviridae	Catovirus	30	0.003
		Fadolivirus	1	0
		Hokovirus	23	0.002
		Indivirus	20	0.002
		Klosneuvirus	161	0.016
		Mimivirus	1274	0.126
		Rheavirus	18	0.002
		Tupanvirus	70	0.007
	Mitoviridae	Duamitovirus	44	0.004
		Mitovirus	216	0.021
		Unuamitovirus	172	0.017
	Nairoviridae	Norwavirus	1	0
		Orthonairovirus	1410	0.139
		Sabavirus	3	0
	Nanoviridae	Babuvirus	292	0.029
		Nanovirus	76	0.007
	Narnaviridae	Narnavirus	5	0
	Nimaviridae	Whispovirus	150	0.015
	Nodaviridae	Alphanodavirus	9	0.001
		Betanodavirus	107	0.011
	Nudiviridae	Alphanudivirus	10	0.001
		Betanudivirus	3	0
	Nyamiviridae	Formivirus	1	0
	Orthoherpesviridae	Bossavirus	16	0.002
		Cytomegalovirus	6096	0.601
		Iltovirus	276	0.027
		Lymphocryptovirus	5279	0.521
		Macavirus	232	0.023
		Manticavirus	28	0.003
		Mardivirus	343	0.034
		Muromegalovirus	149	0.015
		Percavirus	387	0.038
		Proboscivirus	301	0.03
		Quwivirus	49	0.005
		Rhadinovirus	2193	0.216
		Roseolovirus	1158	0.114
		Scutavirus	103	0.01
		Simplexvirus	7813	0.771
		Varicellovirus	3367	0.332
	Orthomyxoviridae	Alphain fluenzavirus	1	0
		Alphainfluenzavirus	217017	21.408
		Betainfluenzavirus	21205	2.092
		Deltainfluenzavirus	408	0.04
		Gammainfluenzavirus	500	0.049
		Isavirus	1020	0.101
		Mykissvirus	3	0
		Quaranjavirus	40	0.004
		Sardinovirus	7	0.001
		Thogotovirus	29	0.003
	Papillomaviridae	Alphapapillomavirus	8152	0.804
		Betapapillomavirus	279	0.028
		Chipapillomavirus	50	0.005
		Deltapapillomavirus	188	0.019
		Dyochipapillomavirus	4	0
		Dyodeltapapillomavirus	17	0.002
		Dyoepsilonpapillomavirus	1	0
		Dyoetapapillomavirus	3	0
		Dyoiotapapillomavirus	15	0.001
		Dyokappapapillomavirus	14	0.001
		Dyolambdapapillomavirus	2	0
		Dyomupapillomavirus	4	0
		Dyonupapillomavirus	8	0.001
		Dyoomegapapillomavirus	2	0
		Dyoomikronpapillomavirus	19	0.002
		Dyophipapillomavirus	5	0
		Dyopipapillomavirus	8	0.001
		Dyopsipapillomavirus	4	0
		Dyorhopapillomavirus	4	0
		Dyosigmapapillomavirus	2	0
		Dyotaupapillomavirus	4	0
		Dyothetapapillomavirus	3	0
		Dyoupsilonpapillomavirus	4	0
		Dyoxipapillomavirus	21	0.002
		Dyozetapapillomavirus	3	0
		Epsilonpapillomavirus	23	0.002
		Etapapillomavirus	8	0.001
		Gammapapillomavirus	602	0.059
		Iotapapillomavirus	17	0.002
		Kappapapillomavirus	19	0.002
		Lambdapapillomavirus	51	0.005
		Mupapillomavirus	11	0.001
		Nupapillomavirus	3	0
		Omegapapillomavirus	9	0.001
		Omikronpapillomavirus	15	0.001
		Phipapillomavirus	3	0
		Pipapillomavirus	24	0.002
		Psipapillomavirus	9	0.001
		Rhopapillomavirus	8	0.001
		Sigmapapillomavirus	2	0
		Taupapillomavirus	35	0.003
		Thetapapillomavirus	1	0
		Treisdeltapapillomavirus	2	0
		Treisepsilonpapillomavirus	2	0
		Treisetapapillomavirus	4	0
		Treisiotapapillomavirus	3	0
		Treiskappapapillomavirus	4	0
		Treisthetapapillomavirus	3	0
		Treiszetapapillomavirus	1	0
		Upsilonpapillomavirus	18	0.002
		Xipapillomavirus	124	0.012
		Zetapapillomavirus	8	0.001
	Paramyxoviridae	Aquaparamyxovirus	15	0.001
		Ferlavirus	71	0.007
		Henipavirus	372	0.037
		Jeilongvirus	418	0.041
		Metaavulavirus	269	0.027
		Morbillivirus	7537	0.743
		Narmovirus	12	0.001
		Orthoavulavirus	9092	0.897
		Orthorubulavirus	2095	0.207
		Paraavulavirus	119	0.012
		Pararubulavirus	42	0.004
		Respirovirus	2956	0.292
		Rubulavirus	18	0.002
		Salemvirus	4	0
		Synodonvirus	2	0
	Partitiviridae	Alphapartitivirus	43	0.004
		Betapartitivirus	81	0.008
		Deltapartitivirus	52	0.005
		Gammapartitivirus	44	0.004
	Parvoviridae	Ambidensovirus	10	0.001
		Amdoparvovirus	1155	0.114
		Aquambidensovirus	1	0
		Aveparvovirus	222	0.022
		Blattambidensovirus	3	0
		Bocaparvovirus	2596	0.256
		Brevidensovirus	20	0.002
		Brevihamaparvovirus	12	0.001
		Chaphamaparvovirus	242	0.024
		Chapparvovirus	23	0.002
		Copiparvovirus	281	0.028
		Dependoparvovirus	993	0.098
		Erythroparvovirus	1179	0.116
		Pefuambidensovirus	1	0
		Penstyldensovirus	59	0.006
		Penstylhamaparvovirus	2	0
		Protoambidensovirus	2	0
		Protoparvovirus	2808	0.277
		Scindoambidensovirus	37	0.004
		Tetraparvovirus	686	0.068
	Peribunyaviridae	Herbevirus	38	0.004
		Khurdivirus	2	0
		Lakivirus	1	0
		Orthobunyavirus	1733	0.171
		Pacuvirus	5	0
	Phasmaviridae	Inshuvirus	1	0
		Orthophasmavirus	48	0.005
	Phenuiviridae	Bandavirus	1198	0.118
		Beidivirus	1	0
		Horwuvirus	1	0
		Hudivirus	1	0
		Ixovirus	9	0.001
		Mechlorovirus	1	0
		Phasivirus	104	0.01
		Phlebovirus	1005	0.099
		Tenuivirus	142	0.014
		Uukuvirus	67	0.007
		Wenrivirus	2	0
	Phycodnaviridae	Chlorovirus	900	0.089
		Coccolithovirus	17	0.002
		Phaeovirus	3	0
		Prasinovirus	169	0.017
		Prymnesiovirus	18	0.002
		Raphidovirus	2	0
	Picobirnaviridae	Orthopicobirnavirus	53	0.005
		Picobirnavirus	476	0.047
	Picornaviridae	Anativirus	18	0.002
		Aphthovirus	7072	0.698
		Avihepatovirus	356	0.035
		Avisivirus	23	0.002
		Bopivirus	6	0.001
		Cardiovirus	524	0.052
		Cosavirus	165	0.016
		Crahelivirus	1	0
		Crohivirus	9	0.001
		Dicipivirus	7	0.001
		Diresapivirus	1	0
		Enterovirus	32956	3.251
		Erbovirus	43	0.004
		Felipivirus	1	0
		Gallivirus	17	0.002
		Gruhelivirus	1	0
		Hepatovirus	1483	0.146
		Hunnivirus	39	0.004
		Kobuvirus	1481	0.146
		Malagasivirus	12	0.001
		Marsupivirus	1	0
		Megrivirus	41	0.004
		Mischivirus	22	0.002
		Mosavirus	4	0
		Parechovirus	2035	0.201
		Pasivirus	30	0.003
		Passerivirus	13	0.001
		Potamipivirus	10	0.001
		Rabovirus	12	0.001
		Rosavirus	32	0.003
		Sakobuvirus	12	0.001
		Salivirus	156	0.015
		Sapelovirus	407	0.04
		Senecavirus	253	0.025
		Shanbavirus	25	0.002
		Sicinivirus	67	0.007
		Teschovirus	450	0.044
		Tottorivirus	8	0.001
		Tremovirus	33	0.003
	Pneumoviridae	Metapneumovirus	1382	0.136
		Orthopneumovirus	13495	1.331
	Polydnaviriformidae	Bracoviriform	5	0
	Polyomaviridae	Alphapolyomavirus	363	0.036
		Betapolyomavirus	1385	0.137
		Deltapolyomavirus	166	0.016
		Epsilonpolyomavirus	15	0.001
		Gammapolyomavirus	96	0.009
		Zetapolyomavirus	3	0
	Potyviridae	Arepavirus	15	0.001
		Bevemovirus	1	0
		Bymovirus	575	0.057
		Ipomovirus	488	0.048
		Macluravirus	137	0.014
		Poacevirus	394	0.039
		Potyvirus	14956	1.475
		Roymovirus	43	0.004
		Rymovirus	45	0.004
		Tritimovirus	203	0.02
	Poxviridae	Alphaentomopoxvirus	1	0
		Avipoxvirus	598	0.059
		Betaentomopoxvirus	12	0.001
		Capripoxvirus	380	0.037
		Centapoxvirus	123	0.012
		Cervidpoxvirus	105	0.01
		Crocodylidpoxvirus	52	0.005
		Deltaentomopoxvirus	4	0
		Leporipoxvirus	398	0.039
		Macropopoxvirus	39	0.004
		Molluscipoxvirus	133	0.013
		Mustelpoxvirus	26	0.003
		Orthopoxvirus	4692	0.463
		Oryzopoxvirus	71	0.007
		Parapoxvirus	921	0.091
		Pteropopoxvirus	26	0.003
		Salmonpoxvirus	7	0.001
		Sciuripoxvirus	30	0.003
		Suipoxvirus	61	0.006
		Vespertilionpoxvirus	31	0.003
		Yatapoxvirus	87	0.009
	Retroviridae	Alpharetrovirus	1284	0.127
		Betaretrovirus	338	0.033
		Bovispumavirus	140	0.014
		Deltaretrovirus	2276	0.225
		Equispumavirus	4	0
		Felispumavirus	209	0.021
		Gammaretrovirus	2416	0.238
		Intracisternal A-particles	6	0.001
		Lentivirus	135310	13.348
		Prosimiispumavirus	1	0
		Simiispumavirus	33	0.003
		Spumavirus	1548	0.153
	Rhabdoviridae	Alphanemrhavirus	3	0
		Alphanucleorhabdovirus	42	0.004
		Alphapaprhavirus	1	0
		Alpharicinrhavirus	8	0.001
		Amplylivirus	4	0
		Arurhavirus	8	0.001
		Barhavirus	4	0
		Caligrhavirus	3	0
		Cetarhavirus	4	0
		Curiovirus	10	0.001
		Cytorhabdovirus	124	0.012
		Dichorhavirus	40	0.004
		Ephemerovirus	303	0.03
		Hapavirus	55	0.005
		Ledantevirus	42	0.004
		Lostrhavirus	2	0
		Lyssavirus	9184	0.906
		Merhavirus	12	0.001
		Mousrhavirus	2	0
		Novirhabdovirus	1299	0.128
		Ohlsrhavirus	18	0.002
		Perhabdovirus	52	0.005
		Replylivirus	3	0
		Sawgrhavirus	4	0
		Scophrhavirus	1	0
		Sigmavirus	134	0.013
		Siniperhavirus	4	0
		Sprivivirus	157	0.015
		Sripuvirus	13	0.001
		Sunrhavirus	20	0.002
		Tibrovirus	19	0.002
		Tupavirus	4	0
		Vesiculovirus	421	0.042
		Zarhavirus	1	0
	Roniviridae	Okavirus	98	0.01
	Secoviridae	Comovirus	242	0.024
		Fabavirus	390	0.038
		Nepovirus	1425	0.141
		Sadwavirus	103	0.01
		Stralarivirus	42	0.004
		Torradovirus	124	0.012
		Waikavirus	103	0.01
	Sedoreoviridae	Orbivirus	6363	0.628
		Rotavirus	37684	3.717
		Seadornavirus	36	0.004
	Sinhaliviridae	Sinaivirus	236	0.023
	Solemoviridae	Enamovirus	111	0.011
		Polemovirus	5	0
		Polerovirus	2509	0.248
		Sobemovirus	276	0.027
	Spinareoviridae	Aquareovirus	142	0.014
		Fijivirus	958	0.095
		Orthoreovirus	3015	0.297
	Tobaniviridae	Pregotovirus	11	0.001
		Torovirus	234	0.023
	Togaviridae	Alphavirus	5247	0.518
	Tombusviridae	Alphacarmovirus	38	0.004
		Alphanecrovirus	35	0.003
		Betacarmovirus	17	0.002
		Betanecrovirus	27	0.003
		Gallantivirus	1	0
		Gammacarmovirus	66	0.007
		Luteovirus	1092	0.108
		Macanavirus	3	0
		Machlomovirus	71	0.007
		Panicovirus	8	0.001
		Pelarspovirus	27	0.003
		Tombusvirus	65	0.006
		Tralespevirus	4	0
		Umbravirus	95	0.009
		Zeavirus	1	0
	Tospoviridae	Orthotospovirus	2188	0.216
	Totiviridae	Leishmaniavirus	111	0.011
		Totivirus	91	0.009
		Trichomonasvirus	32	0.003
		Victorivirus	148	0.015
	Tymoviridae	Maculavirus	4	0
		Marafivirus	256	0.025
		Tymovirus	5	0
	Unknown	Unknown	22102	2.18
	Vilyaviridae	Andurilvirus	1	0
	Virgaviridae	Furovirus	101	0.01
		Pomovirus	169	0.017
		Tobamovirus	549	0.054
		Tobravirus	80	0.008
	In bold, sequences without genus defined

## Sheet: Table S5
	Table S5. Proportion of viral protein functions within the 980 classes of VirDetect-AI.
	Index	Viral protein function class	Number of classes	% Proportion
	0	Other-Functions	364	37.2188
	1	Structural-Envelope	205	20.9611
	2	Replication-Transcription	153	15.6442
	3	Polyprotein	114	11.6564
	4	Hypothetical	42	4.29448
	5	Non-structural	35	3.57873
	6	Glycoprotein	25	2.55624
	7	Hemagglutinin	11	1.12474
	8	Regulation-Control	8	0.817996
	9	Cellular-Regulation	6	0.613497
	10	DNA-Binding	5	0.511247
	11	Stress-Response	4	0.408998
	12	Binding-Protein	3	0.306748
	13	Transport	2	0.204499
	14	Cell-Structure	1	0.102249

## Sheet: Table S6
	Table S6. Final architecture and parameter variations for the VirDetect-AI model.
	(A) Grid search hyperparameters, ranges, and optimized VirDetect-AI model (3RES-2FC-64F-9x9K_980)
	Hyperparameter	Search space	Optimal value
	Batch size	16,32,64,128, 200	128
	# Convolution layers	2, 3, 7	7
	# Filters	16,32,64,128	64
	Size of filter	3x3, 5,5, 7x7, 9x9	9x9
	Learning rate	0.001, 0.0001, 0.0002	0.0002
	Optimizer algorithim	ADAM, SGD	ADAM
	Dropout ratio	0.2, 0.3	None
	# Fully connected layers	1,2,3	2
	# Residual Blocks	1,2,3	3
	Epochs	4, 5, 6, 7, 8, 12	7
	(B) Selected examples from the ablation study, showing the impact of varying CNN layers, residual blocks, filters, kernel sizes, and the inclusion of two additional classes (PKV and NV). The optimal configuration is number 1.
	No.	Structure Elements	Extra classes*	Residual blocks**	CNN layers***	# Filters	Size kernel	Fully connected layers****
	1	3RES-2FC-64F-9x9K_980	PKV, NV	3	7	64	9x9	2
	2	3RES-2FC-64F-9x9K_979	PKV	3	7	64	9x9	2
	3	3RES-2FC-64F-7x7K_979	PKV	3	7	64	7x7	2
	4	3RES-2FC-64F-5x5K_979	PKV	3	7	64	5x5	2
	5	3RES-2FC-32F-9x9K_980	PKV, NV	3	7	32	9x9	2
	6	3RES-1FC-64F-9x9K_980	PKV, NV	3	7	64	9x9	1
	7	3RES-1FC-32F-9x9K_980	PKV, NV	3	7	32	9x9	1
	8	2RES-2FC-64F-9x9K_980	PKV, NV	2	5	64	9x9	2
	9	2RES-1FC-64F-9x9K_980	PKV, NV	2	5	64	9x9	1
	10	1RES-2FC-64F-9x9K_980	PKV, NV	1	3	64	9x9	2
	11	1RES-1FC-64F-9x9K_980	PKV, NV	1	3	64	9x9	1
	12	CNN-2FC-64F-9x9K_980	PKV, NV	0	2	64	9x9	2
	13	CNN-1FC-64F-9x9K_980	PKV, NV	0	2	64	9x9	1
	* PKV: prokaryotic-viral class, NV: non-viral class.
	** Each residual block contains 2 CNN layers.
	*** All models start with one CNN layer.
	**** One fully connected layer consists of 100 units, and two consist of 200 units followed by 100 units.

## Sheet: Table S7
	Table S7. VirDetect-A metrics for each class: Test dataset result.
	Class	Precision	Recall (Sensitivity)	F1-score	k-mers query by class
	0	0.82	0.92	0.87	5447
	1	1	1	1	294659
	2	1	1	1	42659
	3	1	1	1	24261
	4	1	1	1	36122
	5	1	1	1	48196
	6	1	1	1	62621
	7	1	1	1	29081
	8	1	1	1	5486
	9	0.99	1	0.99	102779
	10	1	1	1	67359
	11	1	1	1	64579
	12	1	1	1	57097
	13	1	0.99	0.99	25707
	14	1	1	1	11425
	15	1	0.97	0.98	165940
	16	0.94	0.93	0.94	8142
	17	1	1	1	34301
	18	0.95	0.87	0.91	7595
	19	1	0.99	0.99	13068
	20	1	1	1	47031
	21	1	1	1	896
	22	1	1	1	1288
	23	1	1	1	7845
	24	1	1	1	9227
	25	1	1	1	12689
	26	1	1	1	5594
	27	1	1	1	6305
	28	1	1	1	6435
	29	1	1	1	268
	30	1	0.99	0.99	402
	31	1	1	1	1996
	32	1	1	1	3847
	33	1	1	1	374
	34	1	1	1	179
	35	1	1	1	16838
	36	1	1	1	14578
	37	1	1	1	22833
	38	1	1	1	3233
	39	0.98	1	0.99	19104
	40	1	1	1	263
	41	1	1	1	280
	42	1	1	1	11199
	43	1	1	1	3296
	44	1	1	1	8327
	45	1	0.99	0.99	1792
	46	1	1	1	1566
	47	0.97	0.93	0.95	2501
	48	1	1	1	6633
	49	1	1	1	690
	50	1	1	1	2592
	51	1	0.99	1	997
	52	1	1	1	6822
	53	0.99	0.94	0.97	2857
	54	1	1	1	2383
	55	1	0.98	0.99	1528
	56	1	1	1	1305
	57	0.97	1	0.98	4044
	58	1	1	1	7701
	59	0.96	0.94	0.95	2609
	60	1	1	1	1939
	61	1	1	1	2300
	62	0.99	0.97	0.98	172
	63	1	1	1	3331
	64	1	1	1	2693
	65	0.99	1	1	192
	66	0.99	1	1	16364
	67	0.86	0.99	0.92	28696
	68	1	1	1	848
	69	0.99	0.99	0.99	1406
	70	0.99	1	0.99	3440
	71	0.99	1	1	2316
	72	1	1	1	2392
	73	0.99	1	0.99	1396
	74	1	0.99	0.99	894
	75	0.96	0.99	0.98	984
	76	1	1	1	14493
	77	1	0.99	1	161
	78	0.96	0.99	0.97	890
	79	1	0.99	1	130
	80	0.99	0.99	0.99	1910
	81	0.98	1	0.99	557
	82	1	1	1	2943
	83	1	1	1	18854
	84	1	1	1	705
	85	0.99	0.99	0.99	1787
	86	1	0.97	0.98	266
	87	0.99	1	1	3347
	88	1	1	1	1122
	89	0.93	0.98	0.95	122
	90	1	1	1	126
	91	1	1	1	5192
	92	0.89	0.97	0.93	1098
	93	0.99	1	0.99	1095
	94	1	1	1	26546
	95	1	1	1	51
	96	0.77	0.89	0.83	627
	97	1	0.98	0.99	1678
	98	0.98	1	0.99	2469
	99	0.99	0.99	0.99	5908
	100	0.99	1	1	7885
	101	1	1	1	213
	102	0.95	0.97	0.96	1701
	103	1	1	1	798
	104	1	1	1	382
	105	0.98	1	0.99	883
	106	1	1	1	112
	107	1	0.99	1	103
	108	1	1	1	1174
	109	1	1	1	7848
	110	1	1	1	3738
	111	0.84	0.96	0.9	102
	112	0.99	1	0.99	4407
	113	1	1	1	521
	114	1	1	1	14650
	115	0.89	0.93	0.91	1514
	116	1	0.99	0.99	78
	117	1	1	1	794
	118	1	1	1	4231
	119	0.98	0.99	0.99	4600
	120	1	1	1	8633
	121	1	0.99	0.99	757
	122	1	1	1	423
	123	1	0.99	1	2872
	124	0.99	1	1	836
	125	1	1	1	664
	126	1	1	1	6489
	127	1	1	1	185
	128	1	1	1	1219
	129	1	0.99	1	3000
	130	1	1	1	1349
	131	1	0.98	0.99	309
	132	0.98	1	0.99	2174
	133	0.97	0.95	0.96	4073
	134	1	1	1	1318
	135	0.99	0.98	0.98	624
	136	1	1	1	337
	137	1	1	1	1056
	138	0.99	0.99	0.99	153
	139	0.99	0.99	0.99	280
	140	1	1	1	818
	141	0.99	1	0.99	217
	142	0.99	1	0.99	367
	143	0.99	1	1	5604
	144	1	1	1	72
	145	1	0.99	1	1945
	146	0.98	0.98	0.98	642
	147	1	1	1	914
	148	1	1	1	638
	149	1	1	1	300
	150	0.98	1	0.99	65
	151	0.99	1	1	1663
	152	1	1	1	2215
	153	1	1	1	825
	154	0.99	0.99	0.99	559
	155	0.99	1	1	641
	156	1	1	1	5876
	157	1	0.98	0.99	785
	158	1	1	1	619
	159	1	0.99	1	574
	160	0.97	0.99	0.98	115
	161	0.98	0.99	0.99	128
	162	1	1	1	553
	163	1	1	1	704
	164	1	1	1	113
	165	1	1	1	1329
	166	0.99	0.99	0.99	612
	167	0.99	0.99	0.99	625
	168	1	0.97	0.98	289
	169	1	1	1	137
	170	1	0.99	0.99	694
	171	0.99	1	1	2137
	172	1	1	1	201
	173	0.99	0.99	0.99	946
	174	0.97	1	0.98	1058
	175	0.94	1	0.97	73
	176	0.95	0.58	0.72	73
	177	1	1	1	741
	178	1	0.99	1	831
	179	1	1	1	1213
	180	0.99	1	0.99	359
	181	1	0.99	0.99	1527
	182	0.99	1	1	126
	183	1	0.94	0.97	64
	184	1	1	1	221
	185	1	0.96	0.98	298
	186	0.99	0.99	0.99	483
	187	1	1	1	1077
	188	1	0.98	0.99	1257
	189	0.96	1	0.98	785
	190	0.98	0.97	0.98	397
	191	1	0.99	0.99	213
	192	1	1	1	1126
	193	0.99	0.99	0.99	1629
	194	1	0.98	0.99	555
	195	1	1	1	1274
	196	1	1	1	1241
	197	0.96	1	0.98	1765
	198	1	1	1	610
	199	1	0.99	0.99	2803
	200	1	1	1	1880
	201	0.97	0.97	0.97	64
	202	0.99	0.99	0.99	283
	203	0.9	0.76	0.83	915
	204	0.99	0.99	0.99	902
	205	1	1	1	333
	206	0.97	0.99	0.98	1350
	207	1	1	1	129
	208	1	1	1	300
	209	1	1	1	5926
	210	1	1	1	1488
	211	0.99	1	0.99	494
	212	0.92	0.95	0.94	62
	213	0.96	0.93	0.95	364
	214	0.99	0.98	0.99	182
	215	1	1	1	1925
	216	0.99	0.99	0.99	454
	217	0.99	1	1	122
	218	0.99	1	0.99	249
	219	0.99	1	1	709
	220	0.96	1	0.98	708
	221	0.99	1	1	182
	222	1	1	1	789
	223	1	1	1	278
	224	1	0.99	1	4302
	225	0.99	0.99	0.99	957
	226	0.98	0.98	0.98	348
	227	0.99	1	0.99	1374
	228	0.98	0.99	0.98	295
	229	0.89	0.96	0.92	527
	230	0.99	1	1	144
	231	1	1	1	931
	232	1	0.96	0.98	127
	233	1	1	1	4770
	234	1	0.99	1	297
	235	0.99	1	0.99	222
	236	0.98	0.98	0.98	1143
	237	1	0.99	0.99	606
	238	0.98	1	0.99	146
	239	1	1	1	2014
	240	1	1	1	964
	241	0.99	1	1	542
	242	1	1	1	96
	243	1	0.99	0.99	710
	244	1	0.99	1	808
	245	0.98	1	0.99	225
	246	1	1	1	281
	247	0.99	0.98	0.99	247
	248	1	1	1	230
	249	1	1	1	551
	250	1	0.99	0.99	777
	251	1	0.99	0.99	234
	252	1	1	1	1651
	253	1	1	1	2353
	254	1	0.99	1	162
	255	1	0.99	0.99	198
	256	1	1	1	359
	257	0.99	0.99	0.99	72
	258	1	0.99	0.99	1563
	259	0.98	0.99	0.99	826
	260	0.99	0.96	0.98	112
	261	0.99	0.99	0.99	1247
	262	0.98	1	0.99	861
	263	0.97	0.94	0.95	65
	264	1	1	1	1091
	265	0.9	1	0.95	266
	266	1	1	1	1168
	267	0.98	0.96	0.97	421
	268	1	1	1	1537
	269	0.99	0.98	0.99	510
	270	1	0.99	0.99	1245
	271	0.99	0.99	0.99	1826
	272	0.99	0.99	0.99	250
	273	1	0.98	0.99	233
	274	0.99	1	0.99	1439
	275	1	1	1	63
	276	1	0.99	0.99	391
	277	0.93	0.97	0.95	187
	278	0.99	1	1	441
	279	1	1	1	354
	280	0.98	0.98	0.98	123
	281	1	1	1	419
	282	0.98	1	0.99	64
	283	1	1	1	334
	284	1	0.97	0.99	155
	285	1	1	1	874
	286	1	1	1	789
	287	1	0.97	0.99	349
	288	1	0.99	0.99	232
	289	1	1	1	2069
	290	1	0.99	0.99	510
	291	1	1	1	311
	292	0.97	0.97	0.97	256
	293	0.99	0.98	0.99	1461
	294	1	0.99	1	236
	295	1	0.96	0.98	69
	296	0.99	0.98	0.99	573
	297	1	0.97	0.99	72
	298	1	0.95	0.97	244
	299	1	1	1	423
	300	1	0.99	0.99	345
	301	1	1	1	1169
	302	1	1	1	337
	303	0.99	0.99	0.99	269
	304	0.98	0.98	0.98	187
	305	1	1	1	801
	306	0.93	0.64	0.76	911
	307	0.98	0.98	0.98	83
	308	0.97	0.98	0.98	631
	309	1	0.99	1	448
	310	0.99	1	0.99	1551
	311	1	0.99	1	616
	312	1	1	1	111
	313	1	1	1	685
	314	0.99	0.97	0.98	461
	315	1	1	1	218
	316	1	1	1	85
	317	1	0.99	1	2234
	318	1	0.98	0.99	783
	319	1	0.99	1	258
	320	0.99	0.99	0.99	280
	321	1	1	1	953
	322	0.87	0.97	0.91	61
	323	0.98	0.99	0.98	162
	324	1	1	1	1857
	325	1	0.99	1	903
	326	0.94	0.99	0.97	268
	327	1	1	1	1508
	328	1	1	1	294
	329	0.98	0.96	0.97	523
	330	1	1	1	246
	331	1	0.99	0.99	614
	332	1	0.98	0.99	64
	333	0.97	1	0.98	213
	334	0.92	0.98	0.95	283
	335	0.98	1	0.99	303
	336	0.99	1	0.99	204
	337	1	1	1	425
	338	1	1	1	463
	339	0.99	0.97	0.98	611
	340	1	0.99	1	245
	341	1	0.99	0.99	607
	342	0.99	0.97	0.98	156
	343	1	0.98	0.99	376
	344	0.99	0.96	0.98	539
	345	1	0.98	0.99	347
	346	0.95	0.97	0.96	71
	347	1	0.98	0.99	190
	348	0.98	0.96	0.97	673
	349	0.99	0.99	0.99	108
	350	0.97	0.99	0.98	543
	351	0.99	0.99	0.99	504
	352	1	1	1	209
	353	0.99	1	1	203
	354	1	1	1	165
	355	1	1	1	103
	356	0.97	0.98	0.97	58
	357	0.94	0.97	0.96	70
	358	0.99	0.99	0.99	1499
	359	1	1	1	252
	360	0.98	0.98	0.98	122
	361	1	1	1	351
	362	0.99	1	0.99	222
	363	0.99	0.98	0.99	444
	364	1	1	1	1117
	365	0.97	0.96	0.97	159
	366	1	0.99	0.99	747
	367	1	0.99	1	147
	368	0.99	1	0.99	584
	369	1	0.95	0.97	251
	370	1	0.99	1	1854
	371	1	1	1	205
	372	1	0.75	0.86	61
	373	1	0.96	0.98	79
	374	0.97	1	0.98	1327
	375	0.99	1	0.99	75
	376	0.99	0.99	0.99	158
	377	1	1	1	726
	378	0.99	1	0.99	191
	379	1	1	1	255
	380	0.99	0.99	0.99	174
	381	0.99	0.99	0.99	87
	382	1	0.98	0.99	897
	383	1	1	1	401
	384	0.99	0.96	0.97	268
	385	0.99	0.99	0.99	303
	386	0.99	0.99	0.99	185
	387	0.99	1	0.99	84
	388	0.94	0.99	0.97	84
	389	1	1	1	351
	390	0.97	1	0.99	208
	391	1	1	1	403
	392	0.98	1	0.99	183
	393	1	0.99	0.99	827
	394	1	0.99	0.99	463
	395	0.96	0.98	0.97	162
	396	0.99	0.94	0.97	103
	397	0.99	0.99	0.99	329
	398	0.99	0.99	0.99	502
	399	0.98	0.99	0.98	671
	400	0.98	0.98	0.98	116
	401	0.93	0.92	0.93	162
	402	1	0.93	0.96	217
	403	1	0.99	1	324
	404	0.98	1	0.99	53
	405	1	1	1	1227
	406	1	0.98	0.99	87
	407	0.98	0.83	0.9	223
	408	1	0.99	1	218
	409	1	0.99	0.99	1543
	410	0.99	0.98	0.98	97
	411	0.98	0.98	0.98	101
	412	1	0.99	0.99	308
	413	1	0.97	0.98	244
	414	0.99	1	0.99	324
	415	1	0.87	0.93	55
	416	1	0.98	0.99	682
	417	0.98	0.94	0.96	387
	418	0.99	0.99	0.99	142
	419	0.96	0.98	0.97	304
	420	0.94	0.98	0.96	60
	421	0.99	0.95	0.97	258
	422	0.99	0.99	0.99	176
	423	0.98	1	0.99	113
	424	1	0.99	1	778
	425	0.98	0.98	0.98	276
	426	0.97	1	0.99	385
	427	0.94	0.99	0.96	234
	428	1	0.99	0.99	70
	429	0.99	1	1	304
	430	1	0.97	0.99	233
	431	1	1	1	204
	432	1	1	1	1238
	433	1	0.99	0.99	472
	434	0.99	1	0.99	855
	435	0.98	0.99	0.98	315
	436	1	0.98	0.99	54
	437	0.99	0.97	0.98	380
	438	1	0.99	1	171
	439	1	1	1	115
	440	1	1	1	1060
	441	1	0.99	1	304
	442	1	0.99	1	155
	443	0.98	0.99	0.99	188
	444	1	1	1	123
	445	0.98	0.99	0.99	219
	446	0.98	1	0.99	224
	447	0.99	1	1	215
	448	1	0.97	0.99	69
	449	0.99	0.98	0.99	144
	450	0.98	0.97	0.97	59
	451	0.97	0.99	0.98	69
	452	1	1	1	530
	453	1	0.99	1	308
	454	1	1	1	323
	455	0.99	1	1	193
	456	1	1	1	64
	457	0.96	0.99	0.97	270
	458	0.99	1	0.99	178
	459	0.89	0.99	0.94	75
	460	1	0.95	0.97	75
	461	0.99	0.98	0.98	98
	462	0.91	0.97	0.94	244
	463	0.98	0.97	0.97	331
	464	0.99	0.99	0.99	152
	465	0.99	0.98	0.98	93
	466	1	0.97	0.98	59
	467	0.99	1	1	164
	468	1	0.99	0.99	157
	469	1	0.97	0.99	76
	470	1	0.99	1	225
	471	0.99	0.92	0.95	137
	472	1	0.99	0.99	82
	473	0.99	0.99	0.99	988
	474	1	0.9	0.95	77
	475	1	0.95	0.97	330
	476	0.99	0.98	0.99	664
	477	0.95	0.97	0.96	260
	478	1	1	1	200
	479	1	1	1	100
	480	0.98	1	0.99	422
	481	0.99	1	0.99	437
	482	0.98	0.96	0.97	275
	483	1	0.98	0.99	167
	484	1	1	1	70
	485	1	0.98	0.99	638
	486	0.93	0.99	0.96	308
	487	0.98	0.99	0.98	129
	488	0.95	1	0.97	279
	489	0.99	1	0.99	288
	490	0.99	1	1	158
	491	1	0.9	0.95	177
	492	1	0.99	0.99	657
	493	0.96	0.87	0.91	75
	494	0.98	0.99	0.99	130
	495	1	1	1	114
	496	1	0.99	0.99	310
	497	0.88	0.99	0.93	147
	498	1	0.99	0.99	186
	499	1	1	1	728
	500	1	0.97	0.98	203
	501	0.99	0.99	0.99	952
	502	0.98	0.99	0.98	498
	503	0.99	0.98	0.99	118
	504	1	1	1	106
	505	0.99	0.97	0.98	117
	506	0.97	0.99	0.98	258
	507	1	0.94	0.97	267
	508	0.99	1	1	207
	509	1	1	1	133
	510	1	1	1	94
	511	0.99	0.95	0.97	279
	512	1	0.98	0.99	190
	513	0.96	0.97	0.96	96
	514	0.98	0.88	0.93	51
	515	1	1	1	809
	516	1	0.99	0.99	428
	517	0.97	0.98	0.97	115
	518	1	0.98	0.99	107
	519	1	0.97	0.98	318
	520	1	1	1	141
	521	0.97	0.95	0.96	61
	522	1	0.99	0.99	75
	523	0.99	1	1	317
	524	0.97	0.98	0.97	163
	525	1	0.96	0.98	100
	526	1	0.99	1	136
	527	0.95	1	0.97	174
	528	1	1	1	109
	529	1	0.99	1	130
	530	0.99	1	1	130
	531	0.99	0.98	0.98	120
	532	0.91	1	0.96	691
	533	1	0.99	0.99	281
	534	1	1	1	226
	535	1	0.97	0.99	76
	536	0.77	0.97	0.86	191
	537	1	1	1	338
	538	0.93	0.98	0.96	238
	539	0.99	0.94	0.97	193
	540	0.99	0.99	0.99	156
	541	1	0.98	0.99	109
	542	1	0.99	0.99	98
	543	0.97	1	0.98	633
	544	0.98	0.98	0.98	226
	545	0.99	0.97	0.98	558
	546	0.99	0.94	0.96	224
	547	0.99	1	1	195
	548	0.99	1	0.99	335
	549	0.97	0.88	0.92	220
	550	0.93	0.91	0.92	85
	551	0.8	0.83	0.81	63
	552	1	0.99	0.99	249
	553	0.98	0.99	0.98	98
	554	0.99	1	1	280
	555	1	1	1	141
	556	0.98	0.96	0.97	89
	557	1	0.99	1	108
	558	1	0.99	1	155
	559	0.99	1	0.99	327
	560	0.99	1	1	142
	561	0.97	1	0.98	123
	562	0.87	0.99	0.92	74
	563	0.99	1	1	154
	564	0.99	0.99	0.99	154
	565	1	0.93	0.96	366
	566	1	0.99	1	180
	567	1	0.99	0.99	154
	568	0.72	1	0.84	71
	569	0.98	0.99	0.99	510
	570	0.99	0.84	0.91	184
	571	0.97	1	0.98	1240
	572	1	0.99	1	168
	573	1	0.99	0.99	145
	574	0.8	0.95	0.87	297
	575	0.98	1	0.99	197
	576	0.92	0.99	0.95	149
	577	0.97	1	0.98	129
	578	0.96	0.97	0.96	372
	579	0.99	0.99	0.99	136
	580	0.93	0.94	0.94	135
	581	1	1	1	97
	582	1	1	1	91
	583	0.99	0.99	0.99	1011
	584	1	1	1	73
	585	0.99	0.99	0.99	321
	586	1	0.93	0.96	70
	587	0.93	0.99	0.96	214
	588	0.71	0.64	0.67	161
	589	1	1	1	78
	590	1	0.99	1	108
	591	1	0.85	0.92	259
	592	1	0.95	0.97	184
	593	0.99	0.98	0.98	131
	594	1	0.98	0.99	196
	595	0.98	1	0.99	118
	596	1	0.99	0.99	86
	597	0.99	0.99	0.99	246
	598	0.82	0.94	0.88	217
	599	1	0.98	0.99	50
	600	1	0.96	0.98	511
	601	0.99	1	1	382
	602	0.96	0.92	0.94	153
	603	1	1	1	91
	604	1	0.96	0.98	473
	605	0.97	1	0.98	696
	606	0.99	0.96	0.97	99
	607	0.94	1	0.97	93
	608	0.98	0.99	0.99	297
	609	0.97	0.99	0.98	445
	610	0.97	1	0.98	127
	611	1	0.98	0.99	1153
	612	1	0.85	0.92	167
	613	1	1	1	149
	614	0.98	0.99	0.99	127
	615	0.95	0.96	0.95	54
	616	0.99	0.98	0.99	414
	617	0.96	1	0.98	85
	618	0.97	0.98	0.98	114
	619	1	1	1	66
	620	1	1	1	448
	621	1	0.98	0.99	193
	622	1	0.99	0.99	171
	623	1	1	1	119
	624	1	0.97	0.98	58
	625	1	1	1	60
	626	0.99	0.99	0.99	154
	627	0.99	1	1	111
	628	1	0.97	0.98	212
	629	1	0.98	0.99	205
	630	1	0.99	1	192
	631	0.99	0.99	0.99	420
	632	0.95	0.96	0.95	219
	633	0.99	0.96	0.97	344
	634	1	0.94	0.97	171
	635	0.87	0.98	0.92	61
	636	1	0.99	1	130
	637	0.71	0.82	0.76	110
	638	0.96	0.98	0.97	56
	639	0.89	0.98	0.93	370
	640	0.98	0.98	0.98	107
	641	0.97	1	0.99	75
	642	1	0.98	0.99	55
	643	1	0.97	0.98	222
	644	0.99	0.88	0.93	95
	645	0.99	1	0.99	85
	646	0.99	0.97	0.98	178
	647	1	0.98	0.99	295
	648	0.97	1	0.98	252
	649	0.93	0.99	0.96	147
	650	0.98	0.98	0.98	52
	651	0.99	0.99	0.99	841
	652	0.95	0.99	0.97	420
	653	0.89	0.92	0.91	127
	654	1	1	1	104
	655	1	0.98	0.99	297
	656	0.96	0.99	0.97	175
	657	1	1	1	79
	658	0.98	0.98	0.98	359
	659	1	0.98	0.99	136
	660	0.98	0.99	0.99	122
	661	0.95	0.98	0.96	110
	662	0.98	1	0.99	228
	663	1	0.99	0.99	166
	664	0.96	1	0.98	110
	665	1	0.99	1	137
	666	0.98	0.95	0.96	97
	667	1	0.96	0.98	68
	668	0.94	1	0.97	185
	669	1	1	1	108
	670	1	0.92	0.96	65
	671	1	0.99	1	367
	672	0.98	1	0.99	292
	673	1	0.97	0.98	91
	674	0.83	0.86	0.85	51
	675	1	0.88	0.94	50
	676	0.78	0.96	0.86	323
	677	0.95	0.99	0.97	327
	678	1	1	1	132
	679	0.99	1	1	210
	680	1	0.99	0.99	70
	681	1	0.99	1	585
	682	1	0.96	0.98	231
	683	0.99	0.92	0.95	78
	684	1	0.94	0.97	218
	685	0.97	0.98	0.98	340
	686	1	1	1	535
	687	0.98	0.94	0.96	121
	688	0.86	0.9	0.88	61
	689	0.98	1	0.99	64
	690	1	0.99	1	607
	691	0.97	0.97	0.97	278
	692	0.99	0.89	0.94	108
	693	1	0.99	1	427
	694	1	0.99	0.99	428
	695	1	1	1	301
	696	0.97	1	0.98	241
	697	1	0.97	0.98	160
	698	0.99	0.94	0.96	142
	699	0.98	1	0.99	116
	700	0.98	0.99	0.99	419
	701	0.85	0.98	0.91	142
	702	1	0.98	0.99	58
	703	0.96	0.96	0.96	399
	704	1	1	1	51
	705	1	0.56	0.72	59
	706	0.95	0.97	0.96	76
	707	1	1	1	77
	708	0.85	0.97	0.91	326
	709	0.97	0.98	0.98	107
	710	1	0.99	0.99	74
	711	1	0.98	0.99	102
	712	0.98	1	0.99	273
	713	0.91	0.98	0.94	81
	714	0.91	1	0.95	126
	715	1	0.95	0.98	82
	716	1	1	1	99
	717	1	1	1	69
	718	1	0.99	0.99	228
	719	1	0.86	0.93	87
	720	0.99	1	0.99	173
	721	0.99	0.98	0.98	93
	722	1	1	1	128
	723	0.95	0.99	0.97	71
	724	0.96	0.86	0.9	83
	725	0.99	0.99	0.99	82
	726	1	1	1	209
	727	1	1	1	102
	728	1	1	1	131
	729	0.99	1	1	104
	730	1	0.97	0.99	72
	731	0.96	0.97	0.97	232
	732	0.99	0.98	0.98	231
	733	0.98	0.96	0.97	520
	734	1	0.94	0.97	217
	735	0.86	0.93	0.89	166
	736	0.96	1	0.98	110
	737	0.95	1	0.97	55
	738	0.97	0.99	0.98	429
	739	0.93	1	0.96	210
	740	0.77	1	0.87	138
	741	0.92	0.95	0.94	100
	742	1	0.98	0.99	96
	743	0.98	0.98	0.98	96
	744	0.98	0.91	0.94	53
	745	0.88	0.8	0.84	70
	746	1	1	1	74
	747	0.97	0.94	0.95	250
	748	0.99	1	1	186
	749	0.96	0.91	0.93	100
	750	1	0.99	0.99	88
	751	0.99	0.92	0.96	196
	752	0.98	0.99	0.98	99
	753	0.98	1	0.99	60
	754	1	1	1	125
	755	0.98	1	0.99	53
	756	0.99	0.93	0.96	668
	757	0.97	0.96	0.96	295
	758	0.99	0.99	0.99	76
	759	0.98	0.96	0.97	67
	760	1	1	1	74
	761	0.99	1	1	495
	762	1	0.99	0.99	77
	763	0.96	0.93	0.95	57
	764	0.97	1	0.98	467
	765	0.99	0.99	0.99	174
	766	0.94	1	0.97	119
	767	0.99	1	1	238
	768	0.97	0.97	0.97	198
	769	1	0.91	0.95	75
	770	0.99	0.98	0.99	288
	771	0.98	0.99	0.98	243
	772	0.98	1	0.99	137
	773	0.94	0.94	0.94	78
	774	0.97	0.97	0.97	106
	775	0.96	1	0.98	67
	776	0.99	0.99	0.99	503
	777	1	0.9	0.95	60
	778	0.95	0.86	0.9	216
	779	0.83	0.95	0.89	58
	780	1	0.99	0.99	98
	781	1	0.96	0.98	53
	782	0.92	0.92	0.92	169
	783	0.94	0.97	0.96	186
	784	0.98	0.91	0.94	195
	785	0.85	0.96	0.9	146
	786	0.94	0.97	0.96	118
	787	1	0.99	1	128
	788	0.99	0.99	0.99	76
	789	0.94	0.91	0.92	86
	790	0.99	0.96	0.98	81
	791	0.99	1	0.99	70
	792	1	1	1	73
	793	0.98	0.96	0.97	52
	794	1	0.99	0.99	310
	795	0.97	1	0.98	57
	796	1	0.95	0.97	181
	797	0.98	0.97	0.98	161
	798	0.93	1	0.97	57
	799	0.95	0.98	0.96	218
	800	1	0.97	0.98	633
	801	0.98	1	0.99	181
	802	0.98	0.91	0.94	112
	803	1	0.8	0.89	196
	804	1	1	1	216
	805	1	0.99	0.99	138
	806	0.91	0.97	0.94	128
	807	1	1	1	57
	808	1	0.95	0.98	88
	809	0.94	0.94	0.94	69
	810	1	0.98	0.99	62
	811	0.9	0.86	0.88	123
	812	0.99	0.96	0.98	171
	813	0.96	0.98	0.97	94
	814	0.94	0.99	0.97	186
	815	0.98	0.95	0.97	175
	816	0.98	1	0.99	91
	817	0.97	0.96	0.96	90
	818	1	0.99	0.99	74
	819	1	1	1	56
	820	1	0.91	0.96	151
	821	1	0.98	0.99	107
	822	0.99	0.92	0.95	145
	823	0.98	0.99	0.99	142
	824	0.96	0.96	0.96	106
	825	1	0.97	0.98	64
	826	0.98	0.99	0.99	102
	827	1	0.98	0.99	85
	828	0.92	0.92	0.92	88
	829	0.96	0.86	0.91	92
	830	0.93	0.97	0.95	415
	831	1	1	1	682
	832	0.98	0.97	0.98	420
	833	0.99	0.93	0.96	359
	834	0.93	0.91	0.92	117
	835	1	0.98	0.99	220
	836	1	0.98	0.99	200
	837	0.97	0.97	0.97	114
	838	1	1	1	82
	839	0.92	0.97	0.94	78
	840	0.95	0.98	0.96	56
	841	0.98	0.98	0.98	662
	842	0.97	0.98	0.97	225
	843	0.97	0.99	0.98	184
	844	0.88	1	0.94	157
	845	0.99	0.94	0.96	157
	846	0.91	0.99	0.95	70
	847	1	0.97	0.98	95
	848	0.96	0.69	0.81	72
	849	1	0.98	0.99	52
	850	0.98	1	0.99	251
	851	1	1	1	133
	852	0.94	0.92	0.93	51
	853	1	0.98	0.99	53
	854	1	0.98	0.99	50
	855	0.94	0.92	0.93	233
	856	1	0.92	0.96	122
	857	0.96	0.94	0.95	77
	858	0.88	0.89	0.88	220
	859	0.97	0.98	0.98	153
	860	0.99	0.98	0.99	168
	861	0.94	0.99	0.96	96
	862	0.93	0.72	0.81	86
	863	0.94	0.9	0.92	109
	864	1	0.96	0.98	183
	865	0.99	0.98	0.98	99
	866	0.87	1	0.93	71
	867	0.92	0.97	0.94	68
	868	0.96	0.85	0.9	52
	869	0.97	0.98	0.97	434
	870	0.99	0.94	0.97	217
	871	0.93	0.97	0.95	156
	872	0.94	0.96	0.95	251
	873	0.98	0.97	0.98	265
	874	0.86	0.93	0.89	86
	875	0.97	0.84	0.9	108
	876	0.98	0.9	0.94	283
	877	0.91	0.73	0.81	56
	878	0.98	0.99	0.98	161
	879	0.94	0.84	0.89	150
	880	0.96	0.89	0.92	74
	881	1	0.89	0.94	70
	882	0.98	1	0.99	53
	883	0.86	0.98	0.92	120
	884	0.95	0.94	0.95	216
	885	0.91	0.94	0.92	78
	886	1	0.96	0.98	124
	887	0.99	0.96	0.97	311
	888	1	0.99	1	112
	889	1	0.93	0.97	123
	890	0.98	1	0.99	122
	891	0.96	0.99	0.97	114
	892	1	0.85	0.92	62
	893	0.97	0.95	0.96	79
	894	0.98	0.96	0.97	67
	895	0.99	0.99	0.99	184
	896	0.97	0.98	0.98	187
	897	1	0.97	0.98	86
	898	1	0.97	0.99	68
	899	0.98	0.99	0.98	81
	900	1	0.99	0.99	78
	901	0.98	0.96	0.97	611
	902	1	0.94	0.97	127
	903	1	0.88	0.93	56
	904	0.97	0.98	0.98	108
	905	1	0.86	0.93	65
	906	1	0.97	0.98	58
	907	0.99	1	0.99	513
	908	0.99	0.97	0.98	153
	909	0.99	0.96	0.97	192
	910	0.85	0.9	0.88	62
	911	1	1	1	215
	912	0.99	0.88	0.93	106
	913	0.96	1	0.98	51
	914	0.9	0.92	0.91	79
	915	0.93	0.91	0.92	91
	916	0.94	0.96	0.95	91
	917	1	0.95	0.98	86
	918	0.99	0.97	0.98	79
	919	0.92	0.97	0.95	75
	920	0.99	1	0.99	68
	921	0.98	0.91	0.95	70
	922	0.99	1	1	502
	923	0.85	0.86	0.85	251
	924	0.97	0.93	0.95	60
	925	0.97	0.99	0.98	191
	926	0.88	0.94	0.91	201
	927	0.95	0.99	0.97	156
	928	1	0.96	0.98	137
	929	0.87	0.97	0.92	63
	930	0.96	0.98	0.97	97
	931	0.9	0.99	0.94	77
	932	0.94	0.85	0.9	55
	933	1	0.91	0.95	68
	934	1	0.97	0.99	170
	935	0.95	0.92	0.93	97
	936	0.99	0.99	0.99	79
	937	1	0.86	0.93	110
	938	0.99	0.97	0.98	158
	939	1	0.73	0.85	56
	940	0.95	1	0.98	80
	941	0.95	0.99	0.97	120
	942	0.97	0.97	0.97	78
	943	0.94	0.69	0.8	71
	944	0.98	0.98	0.98	61
	945	0.99	1	0.99	342
	946	0.99	0.99	0.99	329
	947	0.96	0.95	0.95	166
	948	0.95	0.83	0.89	121
	949	0.99	1	0.99	221
	950	0.98	1	0.99	129
	951	0.96	0.97	0.97	107
	952	0.78	0.95	0.85	80
	953	0.96	0.77	0.85	69
	954	0.94	0.96	0.95	76
	955	1	0.98	0.99	50
	956	1	0.98	0.99	59
	957	0.79	0.88	0.83	121
	958	0.96	0.91	0.93	128
	959	0.97	0.97	0.97	112
	960	0.98	0.78	0.87	64
	961	0.98	0.96	0.97	96
	962	0.93	0.97	0.95	124
	963	1	0.83	0.91	53
	964	0.95	0.98	0.96	173
	965	0.89	0.92	0.91	138
	966	1	0.95	0.98	106
	967	1	0.84	0.91	104
	968	0.82	1	0.9	51
	969	0.99	0.98	0.98	329
	970	1	1	1	351
	971	0.94	0.99	0.97	189
	972	0.85	0.95	0.9	128
	973	0.94	0.95	0.95	64
	974	0.98	0.98	0.98	107
	975	1	1	1	62
	976	1	1	1	59
	977	0.98	1	0.99	52
	978	0.84	0.82	0.83	4794
	979	0.92	0.87	0.9	10742
	accuracy	0.99	0.99	0.99	0.99
	macro avg	0.98	0.97	0.98	1915400
	weighted avg	0.99	0.99	0.99	1915400

## Sheet: Table S8
	Table S8. Results of VirDetect-AI on the real c Meta-EukVirus-set, excluding unclassified sequences
	Num seq	Id seq query	Seq query aa	Predicted class	Certainty %	Kmers by seq.	Kmers predicted to class	Query coverage %	# of seqs. in class	Family (2023)	Family divercity	Genus	Protein type	Protein class	Host
	0	1_P_S1_1_261_13478	4405	1	1	103	103	100	12115	Coronaviridae	Coronaviridae-Herpesviridae-Orthomyxoviridae-Filoviridae-Flaviviridae-Astroviridae-Caliciviridae-Paramyxoviridae-Reoviridae-Retroviridae	Betacoronavirus	ORF1ab polyprotein	Other-Functions	Homo sapiens
	1	1_P_S1_2_13763_21550	2595	1	1	58	58	100	12115	Coronaviridae	Coronaviridae-Herpesviridae-Orthomyxoviridae-Filoviridae-Flaviviridae-Astroviridae-Caliciviridae-Paramyxoviridae-Reoviridae-Retroviridae	Betacoronavirus	ORF1ab polyprotein	Other-Functions	Homo sapiens
	2	1_P_S1_3_21558_25379	1273	3	1	25	25	100	7401	Coronaviridae	Coronaviridae-Reoviridae	Betacoronavirus	surface glycoprotein	Structural-Envelope	Homo sapiens
	3	1_P_S1_9_28269_29528	419	14	1	3	3	100	21781	Coronaviridae	Coronaviridae	Betacoronavirus	nucleocapsid phosphoprotein	Structural-Envelope	Homo sapiens
	4	10_S4_HF_S11_1_266_13483	4405	1	1	103	103	100	12115	Coronaviridae	Coronaviridae-Herpesviridae-Orthomyxoviridae-Filoviridae-Flaviviridae-Astroviridae-Caliciviridae-Paramyxoviridae-Reoviridae-Retroviridae	Betacoronavirus	ORF1ab polyprotein	Other-Functions	Homo sapiens
	5	10_S4_HF_S11_2_13768_21555	2595	1	1	58	58	100	12115	Coronaviridae	Coronaviridae-Herpesviridae-Orthomyxoviridae-Filoviridae-Flaviviridae-Astroviridae-Caliciviridae-Paramyxoviridae-Reoviridae-Retroviridae	Betacoronavirus	ORF1ab polyprotein	Other-Functions	Homo sapiens
	6	10_S4_HF_S11_3_21563_25384	1273	3	1	25	25	100	7401	Coronaviridae	Coronaviridae-Reoviridae	Betacoronavirus	surface glycoprotein	Structural-Envelope	Homo sapiens
	7	10_S4_HF_S11_9_28274_29533	419	14	1	3	3	100	21781	Coronaviridae	Coronaviridae	Betacoronavirus	nucleocapsid phosphoprotein	Structural-Envelope	Homo sapiens
	8	11_S5_HF_S12_1_266_13483	4405	1	1	103	103	100	12115	Coronaviridae	Coronaviridae-Herpesviridae-Orthomyxoviridae-Filoviridae-Flaviviridae-Astroviridae-Caliciviridae-Paramyxoviridae-Reoviridae-Retroviridae	Betacoronavirus	ORF1ab polyprotein	Other-Functions	Homo sapiens
	9	11_S5_HF_S12_2_13768_21555	2595	1	1	58	58	100	12115	Coronaviridae	Coronaviridae-Herpesviridae-Orthomyxoviridae-Filoviridae-Flaviviridae-Astroviridae-Caliciviridae-Paramyxoviridae-Reoviridae-Retroviridae	Betacoronavirus	ORF1ab polyprotein	Other-Functions	Homo sapiens
	10	11_S5_HF_S12_3_21563_25384	1273	3	1	25	25	100	7401	Coronaviridae	Coronaviridae-Reoviridae	Betacoronavirus	surface glycoprotein	Structural-Envelope	Homo sapiens
	11	11_S5_HF_S12_9_28274_29533	419	14	1	3	3	100	21781	Coronaviridae	Coronaviridae	Betacoronavirus	nucleocapsid phosphoprotein	Structural-Envelope	Homo sapiens
	12	13_S6_HF_S13_1_202_3846	1214	1	1	23	22	95.65	12115	Coronaviridae	Coronaviridae-Herpesviridae-Orthomyxoviridae-Filoviridae-Flaviviridae-Astroviridae-Caliciviridae-Paramyxoviridae-Reoviridae-Retroviridae	Betacoronavirus	ORF1ab polyprotein	Other-Functions	Homo sapiens
	13	13_S6_HF_S13_2_3957_13418	3153	1	1	72	72	100	12115	Coronaviridae	Coronaviridae-Herpesviridae-Orthomyxoviridae-Filoviridae-Flaviviridae-Astroviridae-Caliciviridae-Paramyxoviridae-Reoviridae-Retroviridae	Betacoronavirus	ORF1ab polyprotein	Other-Functions	Homo sapiens
	14	13_S6_HF_S13_3_13703_21490	2595	1	1	58	58	100	12115	Coronaviridae	Coronaviridae-Herpesviridae-Orthomyxoviridae-Filoviridae-Flaviviridae-Astroviridae-Caliciviridae-Paramyxoviridae-Reoviridae-Retroviridae	Betacoronavirus	ORF1ab polyprotein	Other-Functions	Homo sapiens
	15	13_S6_HF_S13_4_21471_25319	1282	3	1	25	23	92	7401	Coronaviridae	Coronaviridae-Reoviridae	Betacoronavirus	surface glycoprotein	Structural-Envelope	Homo sapiens
	16	13_S6_HF_S13_5_25340_26368	342	1	1	2	1	50	12115	Coronaviridae	Coronaviridae-Herpesviridae-Orthomyxoviridae-Filoviridae-Flaviviridae-Astroviridae-Caliciviridae-Paramyxoviridae-Reoviridae-Retroviridae	Betacoronavirus	ORF1ab polyprotein	Other-Functions	Homo sapiens
	17	13_S6_HF_S13_8_28210_29469	419	14	1	3	3	100	21781	Coronaviridae	Coronaviridae	Betacoronavirus	nucleocapsid phosphoprotein	Structural-Envelope	Homo sapiens
	18	16_S9_HF_S15_1_266_13483	4405	1	1	103	103	100	12115	Coronaviridae	Coronaviridae-Herpesviridae-Orthomyxoviridae-Filoviridae-Flaviviridae-Astroviridae-Caliciviridae-Paramyxoviridae-Reoviridae-Retroviridae	Betacoronavirus	ORF1ab polyprotein	Other-Functions	Homo sapiens
	19	16_S9_HF_S15_2_13768_21555	2595	1	1	58	58	100	12115	Coronaviridae	Coronaviridae-Herpesviridae-Orthomyxoviridae-Filoviridae-Flaviviridae-Astroviridae-Caliciviridae-Paramyxoviridae-Reoviridae-Retroviridae	Betacoronavirus	ORF1ab polyprotein	Other-Functions	Homo sapiens
	20	16_S9_HF_S15_3_21563_25384	1273	3	1	25	25	100	7401	Coronaviridae	Coronaviridae-Reoviridae	Betacoronavirus	surface glycoprotein	Structural-Envelope	Homo sapiens
	21	16_S9_HF_S15_9_28274_29533	419	14	1	3	3	100	21781	Coronaviridae	Coronaviridae	Betacoronavirus	nucleocapsid phosphoprotein	Structural-Envelope	Homo sapiens
	22	17_P_S4_1_256_13473	4405	1	1	103	103	100	12115	Coronaviridae	Coronaviridae-Herpesviridae-Orthomyxoviridae-Filoviridae-Flaviviridae-Astroviridae-Caliciviridae-Paramyxoviridae-Reoviridae-Retroviridae	Betacoronavirus	ORF1ab polyprotein	Other-Functions	Homo sapiens
	23	17_P_S4_2_13758_21545	2595	1	1	58	58	100	12115	Coronaviridae	Coronaviridae-Herpesviridae-Orthomyxoviridae-Filoviridae-Flaviviridae-Astroviridae-Caliciviridae-Paramyxoviridae-Reoviridae-Retroviridae	Betacoronavirus	ORF1ab polyprotein	Other-Functions	Homo sapiens
	24	17_P_S4_3_21553_25374	1273	3	1	25	25	100	7401	Coronaviridae	Coronaviridae-Reoviridae	Betacoronavirus	surface glycoprotein	Structural-Envelope	Homo sapiens
	25	17_P_S4_9_28264_29523	419	14	1	3	3	100	21781	Coronaviridae	Coronaviridae	Betacoronavirus	nucleocapsid phosphoprotein	Structural-Envelope	Homo sapiens
	26	18_S10_HF_S16_1_118_13791	4557	1	1	107	105	98.13	12115	Coronaviridae	Coronaviridae-Herpesviridae-Orthomyxoviridae-Filoviridae-Flaviviridae-Astroviridae-Caliciviridae-Paramyxoviridae-Reoviridae-Retroviridae	Betacoronavirus	ORF1ab polyprotein	Other-Functions	Homo sapiens
	27	18_S10_HF_S16_2_13878_21824	2648	1	1	59	59	100	12115	Coronaviridae	Coronaviridae-Herpesviridae-Orthomyxoviridae-Filoviridae-Flaviviridae-Astroviridae-Caliciviridae-Paramyxoviridae-Reoviridae-Retroviridae	Betacoronavirus	ORF1ab polyprotein	Other-Functions	Homo sapiens
	28	18_S10_HF_S16_3_21943_25236	1097	3	0.99	20	17	85	7401	Coronaviridae	Coronaviridae-Reoviridae	Betacoronavirus	surface glycoprotein	Structural-Envelope	Homo sapiens
	29	18_S10_HF_S16_4_25257_26594	445	1	1	4	4	100	12115	Coronaviridae	Coronaviridae-Herpesviridae-Orthomyxoviridae-Filoviridae-Flaviviridae-Astroviridae-Caliciviridae-Paramyxoviridae-Reoviridae-Retroviridae	Betacoronavirus	ORF1ab polyprotein	Other-Functions	Homo sapiens
	30	18_S10_HF_S16_6_27054_28043	329	1	1	1	1	100	12115	Coronaviridae	Coronaviridae-Herpesviridae-Orthomyxoviridae-Filoviridae-Flaviviridae-Astroviridae-Caliciviridae-Paramyxoviridae-Reoviridae-Retroviridae	Betacoronavirus	ORF1ab polyprotein	Other-Functions	Homo sapiens
	31	18_S10_HF_S16_7_28126_29385	419	14	1	3	3	100	21781	Coronaviridae	Coronaviridae	Betacoronavirus	nucleocapsid phosphoprotein	Structural-Envelope	Homo sapiens
	32	2_S1_HF_S9_1_266_13483	4405	1	1	103	103	100	12115	Coronaviridae	Coronaviridae-Herpesviridae-Orthomyxoviridae-Filoviridae-Flaviviridae-Astroviridae-Caliciviridae-Paramyxoviridae-Reoviridae-Retroviridae	Betacoronavirus	ORF1ab polyprotein	Other-Functions	Homo sapiens
	33	2_S1_HF_S9_2_13768_21555	2595	1	1	58	58	100	12115	Coronaviridae	Coronaviridae-Herpesviridae-Orthomyxoviridae-Filoviridae-Flaviviridae-Astroviridae-Caliciviridae-Paramyxoviridae-Reoviridae-Retroviridae	Betacoronavirus	ORF1ab polyprotein	Other-Functions	Homo sapiens
	34	2_S1_HF_S9_3_21563_25384	1273	3	1	25	25	100	7401	Coronaviridae	Coronaviridae-Reoviridae	Betacoronavirus	surface glycoprotein	Structural-Envelope	Homo sapiens
	35	2_S1_HF_S9_9_28274_29533	419	14	1	3	3	100	21781	Coronaviridae	Coronaviridae	Betacoronavirus	nucleocapsid phosphoprotein	Structural-Envelope	Homo sapiens
	36	20_S12_HF_S17_1_266_13483	4405	1	1	103	103	100	12115	Coronaviridae	Coronaviridae-Herpesviridae-Orthomyxoviridae-Filoviridae-Flaviviridae-Astroviridae-Caliciviridae-Paramyxoviridae-Reoviridae-Retroviridae	Betacoronavirus	ORF1ab polyprotein	Other-Functions	Homo sapiens
	37	20_S12_HF_S17_2_13768_21555	2595	1	1	58	58	100	12115	Coronaviridae	Coronaviridae-Herpesviridae-Orthomyxoviridae-Filoviridae-Flaviviridae-Astroviridae-Caliciviridae-Paramyxoviridae-Reoviridae-Retroviridae	Betacoronavirus	ORF1ab polyprotein	Other-Functions	Homo sapiens
	38	20_S12_HF_S17_3_21563_25384	1273	3	1	25	25	100	7401	Coronaviridae	Coronaviridae-Reoviridae	Betacoronavirus	surface glycoprotein	Structural-Envelope	Homo sapiens
	39	20_S12_HF_S17_9_28274_29533	419	14	1	3	3	100	21781	Coronaviridae	Coronaviridae	Betacoronavirus	nucleocapsid phosphoprotein	Structural-Envelope	Homo sapiens
	40	25_P_S6_1_261_13478	4405	1	1	103	103	100	12115	Coronaviridae	Coronaviridae-Herpesviridae-Orthomyxoviridae-Filoviridae-Flaviviridae-Astroviridae-Caliciviridae-Paramyxoviridae-Reoviridae-Retroviridae	Betacoronavirus	ORF1ab polyprotein	Other-Functions	Homo sapiens
	41	25_P_S6_2_13763_21550	2595	1	1	58	58	100	12115	Coronaviridae	Coronaviridae-Herpesviridae-Orthomyxoviridae-Filoviridae-Flaviviridae-Astroviridae-Caliciviridae-Paramyxoviridae-Reoviridae-Retroviridae	Betacoronavirus	ORF1ab polyprotein	Other-Functions	Homo sapiens
	42	25_P_S6_3_21558_25379	1273	3	1	25	25	100	7401	Coronaviridae	Coronaviridae-Reoviridae	Betacoronavirus	surface glycoprotein	Structural-Envelope	Homo sapiens
	43	25_P_S6_9_28269_29528	419	14	1	3	3	100	21781	Coronaviridae	Coronaviridae	Betacoronavirus	nucleocapsid phosphoprotein	Structural-Envelope	Homo sapiens
	44	25_S11_1_200_2899	899	1	1	15	15	100	12115	Coronaviridae	Coronaviridae-Herpesviridae-Orthomyxoviridae-Filoviridae-Flaviviridae-Astroviridae-Caliciviridae-Paramyxoviridae-Reoviridae-Retroviridae	Betacoronavirus	ORF1ab polyprotein	Other-Functions	Homo sapiens
	45	25_S11_10_28209_29468	419	14	1	3	3	100	21781	Coronaviridae	Coronaviridae	Betacoronavirus	nucleocapsid phosphoprotein	Structural-Envelope	Homo sapiens
	46	25_S11_2_2892_13418	3508	1	1	81	81	100	12115	Coronaviridae	Coronaviridae-Herpesviridae-Orthomyxoviridae-Filoviridae-Flaviviridae-Astroviridae-Caliciviridae-Paramyxoviridae-Reoviridae-Retroviridae	Betacoronavirus	ORF1ab polyprotein	Other-Functions	Homo sapiens
	47	25_S11_3_13703_18868	1721	1	1	36	36	100	12115	Coronaviridae	Coronaviridae-Herpesviridae-Orthomyxoviridae-Filoviridae-Flaviviridae-Astroviridae-Caliciviridae-Paramyxoviridae-Reoviridae-Retroviridae	Betacoronavirus	ORF1ab polyprotein	Other-Functions	Homo sapiens
	48	25_S11_4_18916_21489	857	1	1	14	14	100	12115	Coronaviridae	Coronaviridae-Herpesviridae-Orthomyxoviridae-Filoviridae-Flaviviridae-Astroviridae-Caliciviridae-Paramyxoviridae-Reoviridae-Retroviridae	Betacoronavirus	ORF1ab polyprotein	Other-Functions	Homo sapiens
	49	25_S11_5_21470_25318	1282	3	1	25	25	100	7401	Coronaviridae	Coronaviridae-Reoviridae	Betacoronavirus	surface glycoprotein	Structural-Envelope	Homo sapiens
	50	26_P_S7_1_236_13453	4405	1	1	103	103	100	12115	Coronaviridae	Coronaviridae-Herpesviridae-Orthomyxoviridae-Filoviridae-Flaviviridae-Astroviridae-Caliciviridae-Paramyxoviridae-Reoviridae-Retroviridae	Betacoronavirus	ORF1ab polyprotein	Other-Functions	Homo sapiens
	51	26_P_S7_2_13738_21525	2595	1	1	58	58	100	12115	Coronaviridae	Coronaviridae-Herpesviridae-Orthomyxoviridae-Filoviridae-Flaviviridae-Astroviridae-Caliciviridae-Paramyxoviridae-Reoviridae-Retroviridae	Betacoronavirus	ORF1ab polyprotein	Other-Functions	Homo sapiens
	52	26_P_S7_3_21533_25354	1273	3	1	25	25	100	7401	Coronaviridae	Coronaviridae-Reoviridae	Betacoronavirus	surface glycoprotein	Structural-Envelope	Homo sapiens
	53	26_P_S7_9_28244_29503	419	14	1	3	3	100	21781	Coronaviridae	Coronaviridae	Betacoronavirus	nucleocapsid phosphoprotein	Structural-Envelope	Homo sapiens
	54	26_S12_1_218_2827	869	1	1	15	15	100	12115	Coronaviridae	Coronaviridae-Herpesviridae-Orthomyxoviridae-Filoviridae-Flaviviridae-Astroviridae-Caliciviridae-Paramyxoviridae-Reoviridae-Retroviridae	Betacoronavirus	ORF1ab polyprotein	Other-Functions	Homo sapiens
	55	26_S12_2_2841_13436	3531	1	1	81	80	98.77	12115	Coronaviridae	Coronaviridae-Herpesviridae-Orthomyxoviridae-Filoviridae-Flaviviridae-Astroviridae-Caliciviridae-Paramyxoviridae-Reoviridae-Retroviridae	Betacoronavirus	ORF1ab polyprotein	Other-Functions	Homo sapiens
	56	26_S12_3_13721_16447	908	1	0.99	16	16	100	12115	Coronaviridae	Coronaviridae-Herpesviridae-Orthomyxoviridae-Filoviridae-Flaviviridae-Astroviridae-Caliciviridae-Paramyxoviridae-Reoviridae-Retroviridae	Betacoronavirus	ORF1ab polyprotein	Other-Functions	Homo sapiens
	57	26_S12_4_16659_21605	1648	1	1	34	34	100	12115	Coronaviridae	Coronaviridae-Herpesviridae-Orthomyxoviridae-Filoviridae-Flaviviridae-Astroviridae-Caliciviridae-Paramyxoviridae-Reoviridae-Retroviridae	Betacoronavirus	ORF1ab polyprotein	Other-Functions	Homo sapiens
	58	26_S12_5_22045_25338	1097	3	1	20	20	100	7401	Coronaviridae	Coronaviridae-Reoviridae	Betacoronavirus	surface glycoprotein	Structural-Envelope	Homo sapiens
	59	26_S12_9_28228_29487	419	14	1	3	3	100	21781	Coronaviridae	Coronaviridae	Betacoronavirus	nucleocapsid phosphoprotein	Structural-Envelope	Homo sapiens
	60	28_M_XT_S8_1_228_13445	4405	1	1	103	103	100	12115	Coronaviridae	Coronaviridae-Herpesviridae-Orthomyxoviridae-Filoviridae-Flaviviridae-Astroviridae-Caliciviridae-Paramyxoviridae-Reoviridae-Retroviridae	Betacoronavirus	ORF1ab polyprotein	Other-Functions	Homo sapiens
	61	28_M_XT_S8_2_13730_21517	2595	1	1	58	58	100	12115	Coronaviridae	Coronaviridae-Herpesviridae-Orthomyxoviridae-Filoviridae-Flaviviridae-Astroviridae-Caliciviridae-Paramyxoviridae-Reoviridae-Retroviridae	Betacoronavirus	ORF1ab polyprotein	Other-Functions	Homo sapiens
	62	28_M_XT_S8_3_21498_25346	1282	3	1	25	25	100	7401	Coronaviridae	Coronaviridae-Reoviridae	Betacoronavirus	surface glycoprotein	Structural-Envelope	Homo sapiens
	63	28_M_XT_S8_9_28236_29495	419	14	1	3	3	100	21781	Coronaviridae	Coronaviridae	Betacoronavirus	nucleocapsid phosphoprotein	Structural-Envelope	Homo sapiens
	64	29_S1_1_266_4795	1509	1	1	31	31	100	12115	Coronaviridae	Coronaviridae-Herpesviridae-Orthomyxoviridae-Filoviridae-Flaviviridae-Astroviridae-Caliciviridae-Paramyxoviridae-Reoviridae-Retroviridae	Betacoronavirus	ORF1ab polyprotein	Other-Functions	Homo sapiens
	65	29_S1_11_28274_29533	419	14	1	3	3	100	21781	Coronaviridae	Coronaviridae	Betacoronavirus	nucleocapsid phosphoprotein	Structural-Envelope	Homo sapiens
	66	29_S1_2_4973_13483	2836	1	1	64	64	100	12115	Coronaviridae	Coronaviridae-Herpesviridae-Orthomyxoviridae-Filoviridae-Flaviviridae-Astroviridae-Caliciviridae-Paramyxoviridae-Reoviridae-Retroviridae	Betacoronavirus	ORF1ab polyprotein	Other-Functions	Homo sapiens
	67	29_S1_3_13768_21555	2595	1	1	58	58	100	12115	Coronaviridae	Coronaviridae-Herpesviridae-Orthomyxoviridae-Filoviridae-Flaviviridae-Astroviridae-Caliciviridae-Paramyxoviridae-Reoviridae-Retroviridae	Betacoronavirus	ORF1ab polyprotein	Other-Functions	Homo sapiens
	68	29_S1_4_21536_24598	1020	3	1	18	18	100	7401	Coronaviridae	Coronaviridae-Reoviridae	Betacoronavirus	surface glycoprotein	Structural-Envelope	Homo sapiens
	69	3_S2_P_S2_1_231_13448	4405	1	1	103	103	100	12115	Coronaviridae	Coronaviridae-Herpesviridae-Orthomyxoviridae-Filoviridae-Flaviviridae-Astroviridae-Caliciviridae-Paramyxoviridae-Reoviridae-Retroviridae	Betacoronavirus	ORF1ab polyprotein	Other-Functions	Homo sapiens
	70	3_S2_P_S2_2_13733_21520	2595	1	1	58	58	100	12115	Coronaviridae	Coronaviridae-Herpesviridae-Orthomyxoviridae-Filoviridae-Flaviviridae-Astroviridae-Caliciviridae-Paramyxoviridae-Reoviridae-Retroviridae	Betacoronavirus	ORF1ab polyprotein	Other-Functions	Homo sapiens
	71	3_S2_P_S2_3_21528_25349	1273	3	1	25	25	100	7401	Coronaviridae	Coronaviridae-Reoviridae	Betacoronavirus	surface glycoprotein	Structural-Envelope	Homo sapiens
	72	3_S2_P_S2_9_28239_29498	419	14	1	3	3	100	21781	Coronaviridae	Coronaviridae	Betacoronavirus	nucleocapsid phosphoprotein	Structural-Envelope	Homo sapiens
	73	30_S2_1_266_13483	4405	1	1	103	103	100	12115	Coronaviridae	Coronaviridae-Herpesviridae-Orthomyxoviridae-Filoviridae-Flaviviridae-Astroviridae-Caliciviridae-Paramyxoviridae-Reoviridae-Retroviridae	Betacoronavirus	ORF1ab polyprotein	Other-Functions	Homo sapiens
	74	30_S2_2_13768_21555	2595	1	1	58	58	100	12115	Coronaviridae	Coronaviridae-Herpesviridae-Orthomyxoviridae-Filoviridae-Flaviviridae-Astroviridae-Caliciviridae-Paramyxoviridae-Reoviridae-Retroviridae	Betacoronavirus	ORF1ab polyprotein	Other-Functions	Homo sapiens
	75	30_S2_3_21563_25384	1273	3	1	25	25	100	7401	Coronaviridae	Coronaviridae-Reoviridae	Betacoronavirus	surface glycoprotein	Structural-Envelope	Homo sapiens
	76	30_S2_9_28274_29533	419	14	1	3	3	100	21781	Coronaviridae	Coronaviridae	Betacoronavirus	nucleocapsid phosphoprotein	Structural-Envelope	Homo sapiens
	77	31_S3_1_266_13483	4405	1	1	103	103	100	12115	Coronaviridae	Coronaviridae-Herpesviridae-Orthomyxoviridae-Filoviridae-Flaviviridae-Astroviridae-Caliciviridae-Paramyxoviridae-Reoviridae-Retroviridae	Betacoronavirus	ORF1ab polyprotein	Other-Functions	Homo sapiens
	78	31_S3_2_13768_21555	2595	1	1	58	58	100	12115	Coronaviridae	Coronaviridae-Herpesviridae-Orthomyxoviridae-Filoviridae-Flaviviridae-Astroviridae-Caliciviridae-Paramyxoviridae-Reoviridae-Retroviridae	Betacoronavirus	ORF1ab polyprotein	Other-Functions	Homo sapiens
	79	31_S3_3_21536_25384	1282	3	1	25	25	100	7401	Coronaviridae	Coronaviridae-Reoviridae	Betacoronavirus	surface glycoprotein	Structural-Envelope	Homo sapiens
	80	31_S3_9_28274_29533	419	14	1	3	3	100	21781	Coronaviridae	Coronaviridae	Betacoronavirus	nucleocapsid phosphoprotein	Structural-Envelope	Homo sapiens
	81	36_S8_1_266_13483	4405	1	1	103	103	100	12115	Coronaviridae	Coronaviridae-Herpesviridae-Orthomyxoviridae-Filoviridae-Flaviviridae-Astroviridae-Caliciviridae-Paramyxoviridae-Reoviridae-Retroviridae	Betacoronavirus	ORF1ab polyprotein	Other-Functions	Homo sapiens
	82	36_S8_2_13768_21555	2595	1	1	58	58	100	12115	Coronaviridae	Coronaviridae-Herpesviridae-Orthomyxoviridae-Filoviridae-Flaviviridae-Astroviridae-Caliciviridae-Paramyxoviridae-Reoviridae-Retroviridae	Betacoronavirus	ORF1ab polyprotein	Other-Functions	Homo sapiens
	83	36_S8_3_21563_25384	1273	3	1	25	25	100	7401	Coronaviridae	Coronaviridae-Reoviridae	Betacoronavirus	surface glycoprotein	Structural-Envelope	Homo sapiens
	84	36_S8_9_28274_29533	419	14	1	3	3	100	21781	Coronaviridae	Coronaviridae	Betacoronavirus	nucleocapsid phosphoprotein	Structural-Envelope	Homo sapiens
	85	37_S9_1_266_13483	4405	1	1	103	103	100	12115	Coronaviridae	Coronaviridae-Herpesviridae-Orthomyxoviridae-Filoviridae-Flaviviridae-Astroviridae-Caliciviridae-Paramyxoviridae-Reoviridae-Retroviridae	Betacoronavirus	ORF1ab polyprotein	Other-Functions	Homo sapiens
	86	37_S9_2_13768_21555	2595	1	1	58	58	100	12115	Coronaviridae	Coronaviridae-Herpesviridae-Orthomyxoviridae-Filoviridae-Flaviviridae-Astroviridae-Caliciviridae-Paramyxoviridae-Reoviridae-Retroviridae	Betacoronavirus	ORF1ab polyprotein	Other-Functions	Homo sapiens
	87	37_S9_3_21536_25384	1282	3	1	25	25	100	7401	Coronaviridae	Coronaviridae-Reoviridae	Betacoronavirus	surface glycoprotein	Structural-Envelope	Homo sapiens
	88	37_S9_7_28274_29533	419	14	1	3	3	100	21781	Coronaviridae	Coronaviridae	Betacoronavirus	nucleocapsid phosphoprotein	Structural-Envelope	Homo sapiens
	89	4_S2_1_266_13483	4405	1	1	103	103	100	12115	Coronaviridae	Coronaviridae-Herpesviridae-Orthomyxoviridae-Filoviridae-Flaviviridae-Astroviridae-Caliciviridae-Paramyxoviridae-Reoviridae-Retroviridae	Betacoronavirus	ORF1ab polyprotein	Other-Functions	Homo sapiens
	90	4_S2_2_13768_21555	2595	1	1	58	58	100	12115	Coronaviridae	Coronaviridae-Herpesviridae-Orthomyxoviridae-Filoviridae-Flaviviridae-Astroviridae-Caliciviridae-Paramyxoviridae-Reoviridae-Retroviridae	Betacoronavirus	ORF1ab polyprotein	Other-Functions	Homo sapiens
	91	4_S2_3_21563_25384	1273	3	1	25	25	100	7401	Coronaviridae	Coronaviridae-Reoviridae	Betacoronavirus	surface glycoprotein	Structural-Envelope	Homo sapiens
	92	4_S2_9_28274_29533	419	14	1	3	3	100	21781	Coronaviridae	Coronaviridae	Betacoronavirus	nucleocapsid phosphoprotein	Structural-Envelope	Homo sapiens
	93	42_S14_1_266_13483	4405	1	1	103	103	100	12115	Coronaviridae	Coronaviridae-Herpesviridae-Orthomyxoviridae-Filoviridae-Flaviviridae-Astroviridae-Caliciviridae-Paramyxoviridae-Reoviridae-Retroviridae	Betacoronavirus	ORF1ab polyprotein	Other-Functions	Homo sapiens
	94	42_S14_2_13768_21555	2595	1	1	58	58	100	12115	Coronaviridae	Coronaviridae-Herpesviridae-Orthomyxoviridae-Filoviridae-Flaviviridae-Astroviridae-Caliciviridae-Paramyxoviridae-Reoviridae-Retroviridae	Betacoronavirus	ORF1ab polyprotein	Other-Functions	Homo sapiens
	95	42_S14_3_21563_25384	1273	3	1	25	25	100	7401	Coronaviridae	Coronaviridae-Reoviridae	Betacoronavirus	surface glycoprotein	Structural-Envelope	Homo sapiens
	96	42_S14_9_28274_29533	419	14	1	3	3	100	21781	Coronaviridae	Coronaviridae	Betacoronavirus	nucleocapsid phosphoprotein	Structural-Envelope	Homo sapiens
	97	45_S17_1_2_1735	577	1	1	7	3	42.86	12115	Coronaviridae	Coronaviridae-Herpesviridae-Orthomyxoviridae-Filoviridae-Flaviviridae-Astroviridae-Caliciviridae-Paramyxoviridae-Reoviridae-Retroviridae	Betacoronavirus	ORF1ab polyprotein	Other-Functions	Homo sapiens
	98	45_S17_11_27919_29178	419	14	0.94	3	2	66.67	21781	Coronaviridae	Coronaviridae	Betacoronavirus	nucleocapsid phosphoprotein	Structural-Envelope	Homo sapiens
	99	45_S17_2_1736_13216	3826	1	1	89	89	100	12115	Coronaviridae	Coronaviridae-Herpesviridae-Orthomyxoviridae-Filoviridae-Flaviviridae-Astroviridae-Caliciviridae-Paramyxoviridae-Reoviridae-Retroviridae	Betacoronavirus	ORF1ab polyprotein	Other-Functions	Homo sapiens
	100	45_S17_3_13672_18723	1683	1	0.99	35	31	88.57	12115	Coronaviridae	Coronaviridae-Herpesviridae-Orthomyxoviridae-Filoviridae-Flaviviridae-Astroviridae-Caliciviridae-Paramyxoviridae-Reoviridae-Retroviridae	Betacoronavirus	ORF1ab polyprotein	Other-Functions	Homo sapiens
	101	45_S17_6_20109_25028	1639	3	1	34	20	58.82	7401	Coronaviridae	Coronaviridae-Reoviridae	Betacoronavirus	surface glycoprotein	Structural-Envelope	Homo sapiens
	102	46_S18_1_266_13567	4433	1	1	104	104	100	12115	Coronaviridae	Coronaviridae-Herpesviridae-Orthomyxoviridae-Filoviridae-Flaviviridae-Astroviridae-Caliciviridae-Paramyxoviridae-Reoviridae-Retroviridae	Betacoronavirus	ORF1ab polyprotein	Other-Functions	Homo sapiens
	103	46_S18_2_13768_21555	2595	1	1	58	58	100	12115	Coronaviridae	Coronaviridae-Herpesviridae-Orthomyxoviridae-Filoviridae-Flaviviridae-Astroviridae-Caliciviridae-Paramyxoviridae-Reoviridae-Retroviridae	Betacoronavirus	ORF1ab polyprotein	Other-Functions	Homo sapiens
	104	46_S18_3_21536_25384	1282	3	1	25	23	92	7401	Coronaviridae	Coronaviridae-Reoviridae	Betacoronavirus	surface glycoprotein	Structural-Envelope	Homo sapiens
	105	46_S18_8_28274_29533	419	14	1	3	3	100	21781	Coronaviridae	Coronaviridae	Betacoronavirus	nucleocapsid phosphoprotein	Structural-Envelope	Homo sapiens
	106	47_S19_1_266_13483	4405	1	1	103	103	100	12115	Coronaviridae	Coronaviridae-Herpesviridae-Orthomyxoviridae-Filoviridae-Flaviviridae-Astroviridae-Caliciviridae-Paramyxoviridae-Reoviridae-Retroviridae	Betacoronavirus	ORF1ab polyprotein	Other-Functions	Homo sapiens
	107	47_S19_2_13768_21555	2595	1	1	58	58	100	12115	Coronaviridae	Coronaviridae-Herpesviridae-Orthomyxoviridae-Filoviridae-Flaviviridae-Astroviridae-Caliciviridae-Paramyxoviridae-Reoviridae-Retroviridae	Betacoronavirus	ORF1ab polyprotein	Other-Functions	Homo sapiens
	108	47_S19_3_21563_25384	1273	3	1	25	25	100	7401	Coronaviridae	Coronaviridae-Reoviridae	Betacoronavirus	surface glycoprotein	Structural-Envelope	Homo sapiens
	109	47_S19_9_28274_29533	419	14	1	3	3	100	21781	Coronaviridae	Coronaviridae	Betacoronavirus	nucleocapsid phosphoprotein	Structural-Envelope	Homo sapiens
	110	49_S21_1_266_13483	4405	1	1	103	103	100	12115	Coronaviridae	Coronaviridae-Herpesviridae-Orthomyxoviridae-Filoviridae-Flaviviridae-Astroviridae-Caliciviridae-Paramyxoviridae-Reoviridae-Retroviridae	Betacoronavirus	ORF1ab polyprotein	Other-Functions	Homo sapiens
	111	49_S21_2_13768_21555	2595	1	1	58	58	100	12115	Coronaviridae	Coronaviridae-Herpesviridae-Orthomyxoviridae-Filoviridae-Flaviviridae-Astroviridae-Caliciviridae-Paramyxoviridae-Reoviridae-Retroviridae	Betacoronavirus	ORF1ab polyprotein	Other-Functions	Homo sapiens
	112	49_S21_3_21536_25384	1282	3	1	25	25	100	7401	Coronaviridae	Coronaviridae-Reoviridae	Betacoronavirus	surface glycoprotein	Structural-Envelope	Homo sapiens
	113	49_S21_9_28274_29533	419	14	1	3	3	100	21781	Coronaviridae	Coronaviridae	Betacoronavirus	nucleocapsid phosphoprotein	Structural-Envelope	Homo sapiens
	114	5_P_S3_1_264_13481	4405	1	1	103	103	100	12115	Coronaviridae	Coronaviridae-Herpesviridae-Orthomyxoviridae-Filoviridae-Flaviviridae-Astroviridae-Caliciviridae-Paramyxoviridae-Reoviridae-Retroviridae	Betacoronavirus	ORF1ab polyprotein	Other-Functions	Homo sapiens
	115	5_P_S3_2_13766_21553	2595	1	1	58	58	100	12115	Coronaviridae	Coronaviridae-Herpesviridae-Orthomyxoviridae-Filoviridae-Flaviviridae-Astroviridae-Caliciviridae-Paramyxoviridae-Reoviridae-Retroviridae	Betacoronavirus	ORF1ab polyprotein	Other-Functions	Homo sapiens
	116	5_P_S3_3_21561_25382	1273	3	1	25	25	100	7401	Coronaviridae	Coronaviridae-Reoviridae	Betacoronavirus	surface glycoprotein	Structural-Envelope	Homo sapiens
	117	5_P_S3_9_28272_29531	419	14	1	3	3	100	21781	Coronaviridae	Coronaviridae	Betacoronavirus	nucleocapsid phosphoprotein	Structural-Envelope	Homo sapiens
	118	51_S22_1_266_13483	4405	1	1	103	103	100	12115	Coronaviridae	Coronaviridae-Herpesviridae-Orthomyxoviridae-Filoviridae-Flaviviridae-Astroviridae-Caliciviridae-Paramyxoviridae-Reoviridae-Retroviridae	Betacoronavirus	ORF1ab polyprotein	Other-Functions	Homo sapiens
	119	51_S22_2_13768_21555	2595	1	1	58	58	100	12115	Coronaviridae	Coronaviridae-Herpesviridae-Orthomyxoviridae-Filoviridae-Flaviviridae-Astroviridae-Caliciviridae-Paramyxoviridae-Reoviridae-Retroviridae	Betacoronavirus	ORF1ab polyprotein	Other-Functions	Homo sapiens
	120	51_S22_3_21563_25384	1273	3	1	25	25	100	7401	Coronaviridae	Coronaviridae-Reoviridae	Betacoronavirus	surface glycoprotein	Structural-Envelope	Homo sapiens
	121	51_S22_9_28274_29533	419	14	1	3	3	100	21781	Coronaviridae	Coronaviridae	Betacoronavirus	nucleocapsid phosphoprotein	Structural-Envelope	Homo sapiens
	122	52_S23_1_266_13483	4405	1	1	103	103	100	12115	Coronaviridae	Coronaviridae-Herpesviridae-Orthomyxoviridae-Filoviridae-Flaviviridae-Astroviridae-Caliciviridae-Paramyxoviridae-Reoviridae-Retroviridae	Betacoronavirus	ORF1ab polyprotein	Other-Functions	Homo sapiens
	123	52_S23_2_13768_21555	2595	1	1	58	58	100	12115	Coronaviridae	Coronaviridae-Herpesviridae-Orthomyxoviridae-Filoviridae-Flaviviridae-Astroviridae-Caliciviridae-Paramyxoviridae-Reoviridae-Retroviridae	Betacoronavirus	ORF1ab polyprotein	Other-Functions	Homo sapiens
	124	52_S23_3_21536_25384	1282	3	1	25	25	100	7401	Coronaviridae	Coronaviridae-Reoviridae	Betacoronavirus	surface glycoprotein	Structural-Envelope	Homo sapiens
	125	52_S23_9_28274_29533	419	14	1	3	3	100	21781	Coronaviridae	Coronaviridae	Betacoronavirus	nucleocapsid phosphoprotein	Structural-Envelope	Homo sapiens
	126	55_S25_10_28215_29474	419	14	1	3	3	100	21781	Coronaviridae	Coronaviridae	Betacoronavirus	nucleocapsid phosphoprotein	Structural-Envelope	Homo sapiens
	127	55_S25_2_308_8290	2660	1	1	59	58	98.31	12115	Coronaviridae	Coronaviridae-Herpesviridae-Orthomyxoviridae-Filoviridae-Flaviviridae-Astroviridae-Caliciviridae-Paramyxoviridae-Reoviridae-Retroviridae	Betacoronavirus	ORF1ab polyprotein	Other-Functions	Homo sapiens
	128	55_S25_3_8337_13424	1695	1	1	35	35	100	12115	Coronaviridae	Coronaviridae-Herpesviridae-Orthomyxoviridae-Filoviridae-Flaviviridae-Astroviridae-Caliciviridae-Paramyxoviridae-Reoviridae-Retroviridae	Betacoronavirus	ORF1ab polyprotein	Other-Functions	Homo sapiens
	129	55_S25_5_13967_21553	2528	1	1	56	55	98.21	12115	Coronaviridae	Coronaviridae-Herpesviridae-Orthomyxoviridae-Filoviridae-Flaviviridae-Astroviridae-Caliciviridae-Paramyxoviridae-Reoviridae-Retroviridae	Betacoronavirus	ORF1ab polyprotein	Other-Functions	Homo sapiens
	130	55_S25_7_22140_25925	1261	1	0.98	25	18	72	12115	Coronaviridae	Coronaviridae-Herpesviridae-Orthomyxoviridae-Filoviridae-Flaviviridae-Astroviridae-Caliciviridae-Paramyxoviridae-Reoviridae-Retroviridae	Betacoronavirus	ORF1ab polyprotein	Other-Functions	Homo sapiens
	131	57_PHF_S31_1_266_13483	4405	1	1	103	103	100	12115	Coronaviridae	Coronaviridae-Herpesviridae-Orthomyxoviridae-Filoviridae-Flaviviridae-Astroviridae-Caliciviridae-Paramyxoviridae-Reoviridae-Retroviridae	Betacoronavirus	ORF1ab polyprotein	Other-Functions	Homo sapiens
	132	57_PHF_S31_2_13768_21555	2595	1	1	58	58	100	12115	Coronaviridae	Coronaviridae-Herpesviridae-Orthomyxoviridae-Filoviridae-Flaviviridae-Astroviridae-Caliciviridae-Paramyxoviridae-Reoviridae-Retroviridae	Betacoronavirus	ORF1ab polyprotein	Other-Functions	Homo sapiens
	133	57_PHF_S31_3_21563_25384	1273	3	1	25	25	100	7401	Coronaviridae	Coronaviridae-Reoviridae	Betacoronavirus	surface glycoprotein	Structural-Envelope	Homo sapiens
	134	57_PHF_S31_9_28274_29533	419	14	1	3	3	100	21781	Coronaviridae	Coronaviridae	Betacoronavirus	nucleocapsid phosphoprotein	Structural-Envelope	Homo sapiens
	135	58_PHF_S32_1_266_13483	4405	1	1	103	103	100	12115	Coronaviridae	Coronaviridae-Herpesviridae-Orthomyxoviridae-Filoviridae-Flaviviridae-Astroviridae-Caliciviridae-Paramyxoviridae-Reoviridae-Retroviridae	Betacoronavirus	ORF1ab polyprotein	Other-Functions	Homo sapiens
	136	58_PHF_S32_2_13768_21555	2595	1	1	58	58	100	12115	Coronaviridae	Coronaviridae-Herpesviridae-Orthomyxoviridae-Filoviridae-Flaviviridae-Astroviridae-Caliciviridae-Paramyxoviridae-Reoviridae-Retroviridae	Betacoronavirus	ORF1ab polyprotein	Other-Functions	Homo sapiens
	137	58_PHF_S32_3_21563_25384	1273	3	1	25	25	100	7401	Coronaviridae	Coronaviridae-Reoviridae	Betacoronavirus	surface glycoprotein	Structural-Envelope	Homo sapiens
	138	58_PHF_S32_9_28274_29533	419	14	1	3	3	100	21781	Coronaviridae	Coronaviridae	Betacoronavirus	nucleocapsid phosphoprotein	Structural-Envelope	Homo sapiens
	139	59_PHF_S33_1_266_13483	4405	1	1	103	103	100	12115	Coronaviridae	Coronaviridae-Herpesviridae-Orthomyxoviridae-Filoviridae-Flaviviridae-Astroviridae-Caliciviridae-Paramyxoviridae-Reoviridae-Retroviridae	Betacoronavirus	ORF1ab polyprotein	Other-Functions	Homo sapiens
	140	59_PHF_S33_2_13768_21555	2595	1	1	58	58	100	12115	Coronaviridae	Coronaviridae-Herpesviridae-Orthomyxoviridae-Filoviridae-Flaviviridae-Astroviridae-Caliciviridae-Paramyxoviridae-Reoviridae-Retroviridae	Betacoronavirus	ORF1ab polyprotein	Other-Functions	Homo sapiens
	141	59_PHF_S33_3_21563_25384	1273	3	1	25	25	100	7401	Coronaviridae	Coronaviridae-Reoviridae	Betacoronavirus	surface glycoprotein	Structural-Envelope	Homo sapiens
	142	59_PHF_S33_9_28274_29533	419	14	1	3	3	100	21781	Coronaviridae	Coronaviridae	Betacoronavirus	nucleocapsid phosphoprotein	Structural-Envelope	Homo sapiens
	143	6_S3_HF_S10_1_266_13483	4405	1	1	103	103	100	12115	Coronaviridae	Coronaviridae-Herpesviridae-Orthomyxoviridae-Filoviridae-Flaviviridae-Astroviridae-Caliciviridae-Paramyxoviridae-Reoviridae-Retroviridae	Betacoronavirus	ORF1ab polyprotein	Other-Functions	Homo sapiens
	144	6_S3_HF_S10_2_13768_21555	2595	1	1	58	58	100	12115	Coronaviridae	Coronaviridae-Herpesviridae-Orthomyxoviridae-Filoviridae-Flaviviridae-Astroviridae-Caliciviridae-Paramyxoviridae-Reoviridae-Retroviridae	Betacoronavirus	ORF1ab polyprotein	Other-Functions	Homo sapiens
	145	6_S3_HF_S10_3_21563_25384	1273	3	1	25	25	100	7401	Coronaviridae	Coronaviridae-Reoviridae	Betacoronavirus	surface glycoprotein	Structural-Envelope	Homo sapiens
	146	6_S3_HF_S10_9_28274_29533	419	14	1	3	3	100	21781	Coronaviridae	Coronaviridae	Betacoronavirus	nucleocapsid phosphoprotein	Structural-Envelope	Homo sapiens
	147	60_PHF_S34_1_266_13483	4405	1	1	103	103	100	12115	Coronaviridae	Coronaviridae-Herpesviridae-Orthomyxoviridae-Filoviridae-Flaviviridae-Astroviridae-Caliciviridae-Paramyxoviridae-Reoviridae-Retroviridae	Betacoronavirus	ORF1ab polyprotein	Other-Functions	Homo sapiens
	148	60_PHF_S34_2_13768_21555	2595	1	1	58	58	100	12115	Coronaviridae	Coronaviridae-Herpesviridae-Orthomyxoviridae-Filoviridae-Flaviviridae-Astroviridae-Caliciviridae-Paramyxoviridae-Reoviridae-Retroviridae	Betacoronavirus	ORF1ab polyprotein	Other-Functions	Homo sapiens
	149	60_PHF_S34_3_21563_25384	1273	3	1	25	25	100	7401	Coronaviridae	Coronaviridae-Reoviridae	Betacoronavirus	surface glycoprotein	Structural-Envelope	Homo sapiens
	150	60_PHF_S34_9_28274_29533	419	14	1	3	3	100	21781	Coronaviridae	Coronaviridae	Betacoronavirus	nucleocapsid phosphoprotein	Structural-Envelope	Homo sapiens
	151	61_PHF_S35_1_266_13483	4405	1	1	103	103	100	12115	Coronaviridae	Coronaviridae-Herpesviridae-Orthomyxoviridae-Filoviridae-Flaviviridae-Astroviridae-Caliciviridae-Paramyxoviridae-Reoviridae-Retroviridae	Betacoronavirus	ORF1ab polyprotein	Other-Functions	Homo sapiens
	152	61_PHF_S35_2_13768_21555	2595	1	1	58	58	100	12115	Coronaviridae	Coronaviridae-Herpesviridae-Orthomyxoviridae-Filoviridae-Flaviviridae-Astroviridae-Caliciviridae-Paramyxoviridae-Reoviridae-Retroviridae	Betacoronavirus	ORF1ab polyprotein	Other-Functions	Homo sapiens
	153	61_PHF_S35_3_21563_25384	1273	3	1	25	25	100	7401	Coronaviridae	Coronaviridae-Reoviridae	Betacoronavirus	surface glycoprotein	Structural-Envelope	Homo sapiens
	154	61_PHF_S35_9_28274_29533	419	14	1	3	3	100	21781	Coronaviridae	Coronaviridae	Betacoronavirus	nucleocapsid phosphoprotein	Structural-Envelope	Homo sapiens
	155	62_PHF_S36_1_266_10399	3377	1	1	77	77	100	12115	Coronaviridae	Coronaviridae-Herpesviridae-Orthomyxoviridae-Filoviridae-Flaviviridae-Astroviridae-Caliciviridae-Paramyxoviridae-Reoviridae-Retroviridae	Betacoronavirus	ORF1ab polyprotein	Other-Functions	Homo sapiens
	156	62_PHF_S36_2_10393_13482	1029	1	1	19	19	100	12115	Coronaviridae	Coronaviridae-Herpesviridae-Orthomyxoviridae-Filoviridae-Flaviviridae-Astroviridae-Caliciviridae-Paramyxoviridae-Reoviridae-Retroviridae	Betacoronavirus	ORF1ab polyprotein	Other-Functions	Homo sapiens
	157	62_PHF_S36_3_13767_21554	2595	1	1	58	58	100	12115	Coronaviridae	Coronaviridae-Herpesviridae-Orthomyxoviridae-Filoviridae-Flaviviridae-Astroviridae-Caliciviridae-Paramyxoviridae-Reoviridae-Retroviridae	Betacoronavirus	ORF1ab polyprotein	Other-Functions	Homo sapiens
	158	62_PHF_S36_4_21535_25605	1356	3	1	27	26	96.3	7401	Coronaviridae	Coronaviridae-Reoviridae	Betacoronavirus	surface glycoprotein	Structural-Envelope	Homo sapiens
	159	62_PHF_S36_9_28273_29532	419	14	1	3	3	100	21781	Coronaviridae	Coronaviridae	Betacoronavirus	nucleocapsid phosphoprotein	Structural-Envelope	Homo sapiens
	160	9_S6_1_266_13483	4405	1	1	103	103	100	12115	Coronaviridae	Coronaviridae-Herpesviridae-Orthomyxoviridae-Filoviridae-Flaviviridae-Astroviridae-Caliciviridae-Paramyxoviridae-Reoviridae-Retroviridae	Betacoronavirus	ORF1ab polyprotein	Other-Functions	Homo sapiens
	161	9_S6_2_13768_21555	2595	1	1	58	58	100	12115	Coronaviridae	Coronaviridae-Herpesviridae-Orthomyxoviridae-Filoviridae-Flaviviridae-Astroviridae-Caliciviridae-Paramyxoviridae-Reoviridae-Retroviridae	Betacoronavirus	ORF1ab polyprotein	Other-Functions	Homo sapiens
	162	9_S6_3_21536_25384	1282	3	1	25	25	100	7401	Coronaviridae	Coronaviridae-Reoviridae	Betacoronavirus	surface glycoprotein	Structural-Envelope	Homo sapiens
	163	9_S6_7_28265_29524	419	14	1	3	3	100	21781	Coronaviridae	Coronaviridae	Betacoronavirus	nucleocapsid phosphoprotein	Structural-Envelope	Homo sapiens
	164	CoV-013_consensus_1_266_13483	4405	1	1	103	103	100	12115	Coronaviridae	Coronaviridae-Herpesviridae-Orthomyxoviridae-Filoviridae-Flaviviridae-Astroviridae-Caliciviridae-Paramyxoviridae-Reoviridae-Retroviridae	Betacoronavirus	ORF1ab polyprotein	Other-Functions	Homo sapiens
	165	CoV-013_consensus_2_13768_21555	2595	1	1	58	58	100	12115	Coronaviridae	Coronaviridae-Herpesviridae-Orthomyxoviridae-Filoviridae-Flaviviridae-Astroviridae-Caliciviridae-Paramyxoviridae-Reoviridae-Retroviridae	Betacoronavirus	ORF1ab polyprotein	Other-Functions	Homo sapiens
	166	CoV-013_consensus_3_21563_25384	1273	3	1	25	25	100	7401	Coronaviridae	Coronaviridae-Reoviridae	Betacoronavirus	surface glycoprotein	Structural-Envelope	Homo sapiens
	167	CoV-013_consensus_9_28274_29533	419	14	1	3	3	100	21781	Coronaviridae	Coronaviridae	Betacoronavirus	nucleocapsid phosphoprotein	Structural-Envelope	Homo sapiens
	168	CoV-017_consensus_1_266_13483	4405	1	1	103	103	100	12115	Coronaviridae	Coronaviridae-Herpesviridae-Orthomyxoviridae-Filoviridae-Flaviviridae-Astroviridae-Caliciviridae-Paramyxoviridae-Reoviridae-Retroviridae	Betacoronavirus	ORF1ab polyprotein	Other-Functions	Homo sapiens
	169	CoV-017_consensus_2_13768_21555	2595	1	1	58	58	100	12115	Coronaviridae	Coronaviridae-Herpesviridae-Orthomyxoviridae-Filoviridae-Flaviviridae-Astroviridae-Caliciviridae-Paramyxoviridae-Reoviridae-Retroviridae	Betacoronavirus	ORF1ab polyprotein	Other-Functions	Homo sapiens
	170	CoV-017_consensus_3_21563_25384	1273	3	1	25	25	100	7401	Coronaviridae	Coronaviridae-Reoviridae	Betacoronavirus	surface glycoprotein	Structural-Envelope	Homo sapiens
	171	CoV-017_consensus_9_28274_29533	419	14	1	3	3	100	21781	Coronaviridae	Coronaviridae	Betacoronavirus	nucleocapsid phosphoprotein	Structural-Envelope	Homo sapiens
	172	CoV-024_consensus_1_266_13483	4405	1	1	103	103	100	12115	Coronaviridae	Coronaviridae-Herpesviridae-Orthomyxoviridae-Filoviridae-Flaviviridae-Astroviridae-Caliciviridae-Paramyxoviridae-Reoviridae-Retroviridae	Betacoronavirus	ORF1ab polyprotein	Other-Functions	Homo sapiens
	173	CoV-024_consensus_2_13768_21555	2595	1	1	58	58	100	12115	Coronaviridae	Coronaviridae-Herpesviridae-Orthomyxoviridae-Filoviridae-Flaviviridae-Astroviridae-Caliciviridae-Paramyxoviridae-Reoviridae-Retroviridae	Betacoronavirus	ORF1ab polyprotein	Other-Functions	Homo sapiens
	174	CoV-024_consensus_3_21563_25384	1273	3	1	25	25	100	7401	Coronaviridae	Coronaviridae-Reoviridae	Betacoronavirus	surface glycoprotein	Structural-Envelope	Homo sapiens
	175	CoV-024_consensus_9_28274_29533	419	14	1	3	3	100	21781	Coronaviridae	Coronaviridae	Betacoronavirus	nucleocapsid phosphoprotein	Structural-Envelope	Homo sapiens
	176	CoV-025_consensus_1_266_13483	4405	1	1	103	103	100	12115	Coronaviridae	Coronaviridae-Herpesviridae-Orthomyxoviridae-Filoviridae-Flaviviridae-Astroviridae-Caliciviridae-Paramyxoviridae-Reoviridae-Retroviridae	Betacoronavirus	ORF1ab polyprotein	Other-Functions	Homo sapiens
	177	CoV-025_consensus_2_13768_21555	2595	1	1	58	58	100	12115	Coronaviridae	Coronaviridae-Herpesviridae-Orthomyxoviridae-Filoviridae-Flaviviridae-Astroviridae-Caliciviridae-Paramyxoviridae-Reoviridae-Retroviridae	Betacoronavirus	ORF1ab polyprotein	Other-Functions	Homo sapiens
	178	CoV-025_consensus_3_21563_25384	1273	3	1	25	25	100	7401	Coronaviridae	Coronaviridae-Reoviridae	Betacoronavirus	surface glycoprotein	Structural-Envelope	Homo sapiens
	179	CoV-025_consensus_9_28274_29533	419	14	1	3	3	100	21781	Coronaviridae	Coronaviridae	Betacoronavirus	nucleocapsid phosphoprotein	Structural-Envelope	Homo sapiens
	180	CoV-068_consensus_1_266_13483	4405	1	1	103	103	100	12115	Coronaviridae	Coronaviridae-Herpesviridae-Orthomyxoviridae-Filoviridae-Flaviviridae-Astroviridae-Caliciviridae-Paramyxoviridae-Reoviridae-Retroviridae	Betacoronavirus	ORF1ab polyprotein	Other-Functions	Homo sapiens
	181	CoV-068_consensus_2_13768_21555	2595	1	1	58	58	100	12115	Coronaviridae	Coronaviridae-Herpesviridae-Orthomyxoviridae-Filoviridae-Flaviviridae-Astroviridae-Caliciviridae-Paramyxoviridae-Reoviridae-Retroviridae	Betacoronavirus	ORF1ab polyprotein	Other-Functions	Homo sapiens
	182	CoV-068_consensus_3_21563_25384	1273	3	1	25	25	100	7401	Coronaviridae	Coronaviridae-Reoviridae	Betacoronavirus	surface glycoprotein	Structural-Envelope	Homo sapiens
	183	CoV-068_consensus_9_28274_29533	419	14	1	3	3	100	21781	Coronaviridae	Coronaviridae	Betacoronavirus	nucleocapsid phosphoprotein	Structural-Envelope	Homo sapiens
	184	CoV-075_consensus_1_266_13483	4405	1	1	103	103	100	12115	Coronaviridae	Coronaviridae-Herpesviridae-Orthomyxoviridae-Filoviridae-Flaviviridae-Astroviridae-Caliciviridae-Paramyxoviridae-Reoviridae-Retroviridae	Betacoronavirus	ORF1ab polyprotein	Other-Functions	Homo sapiens
	185	CoV-075_consensus_2_13768_21555	2595	1	1	58	58	100	12115	Coronaviridae	Coronaviridae-Herpesviridae-Orthomyxoviridae-Filoviridae-Flaviviridae-Astroviridae-Caliciviridae-Paramyxoviridae-Reoviridae-Retroviridae	Betacoronavirus	ORF1ab polyprotein	Other-Functions	Homo sapiens
	186	CoV-075_consensus_3_21563_25384	1273	3	1	25	25	100	7401	Coronaviridae	Coronaviridae-Reoviridae	Betacoronavirus	surface glycoprotein	Structural-Envelope	Homo sapiens
	187	CoV-075_consensus_9_28274_29533	419	14	1	3	3	100	21781	Coronaviridae	Coronaviridae	Betacoronavirus	nucleocapsid phosphoprotein	Structural-Envelope	Homo sapiens
	188	CoV-083_consensus_1_266_13483	4405	1	1	103	103	100	12115	Coronaviridae	Coronaviridae-Herpesviridae-Orthomyxoviridae-Filoviridae-Flaviviridae-Astroviridae-Caliciviridae-Paramyxoviridae-Reoviridae-Retroviridae	Betacoronavirus	ORF1ab polyprotein	Other-Functions	Homo sapiens
	189	CoV-083_consensus_2_13768_21555	2595	1	1	58	58	100	12115	Coronaviridae	Coronaviridae-Herpesviridae-Orthomyxoviridae-Filoviridae-Flaviviridae-Astroviridae-Caliciviridae-Paramyxoviridae-Reoviridae-Retroviridae	Betacoronavirus	ORF1ab polyprotein	Other-Functions	Homo sapiens
	190	CoV-083_consensus_3_21563_25384	1273	3	1	25	25	100	7401	Coronaviridae	Coronaviridae-Reoviridae	Betacoronavirus	surface glycoprotein	Structural-Envelope	Homo sapiens
	191	CoV-083_consensus_9_28274_29533	419	14	1	3	3	100	21781	Coronaviridae	Coronaviridae	Betacoronavirus	nucleocapsid phosphoprotein	Structural-Envelope	Homo sapiens
	192	CoV-085_consensus_1_266_13483	4405	1	1	103	103	100	12115	Coronaviridae	Coronaviridae-Herpesviridae-Orthomyxoviridae-Filoviridae-Flaviviridae-Astroviridae-Caliciviridae-Paramyxoviridae-Reoviridae-Retroviridae	Betacoronavirus	ORF1ab polyprotein	Other-Functions	Homo sapiens
	193	CoV-085_consensus_2_13768_21555	2595	1	1	58	58	100	12115	Coronaviridae	Coronaviridae-Herpesviridae-Orthomyxoviridae-Filoviridae-Flaviviridae-Astroviridae-Caliciviridae-Paramyxoviridae-Reoviridae-Retroviridae	Betacoronavirus	ORF1ab polyprotein	Other-Functions	Homo sapiens
	194	CoV-085_consensus_3_21563_25384	1273	3	1	25	25	100	7401	Coronaviridae	Coronaviridae-Reoviridae	Betacoronavirus	surface glycoprotein	Structural-Envelope	Homo sapiens
	195	CoV-085_consensus_9_28274_29533	419	14	1	3	3	100	21781	Coronaviridae	Coronaviridae	Betacoronavirus	nucleocapsid phosphoprotein	Structural-Envelope	Homo sapiens
	196	CoV-091_consensus_1_266_13483	4405	1	1	103	103	100	12115	Coronaviridae	Coronaviridae-Herpesviridae-Orthomyxoviridae-Filoviridae-Flaviviridae-Astroviridae-Caliciviridae-Paramyxoviridae-Reoviridae-Retroviridae	Betacoronavirus	ORF1ab polyprotein	Other-Functions	Homo sapiens
	197	CoV-091_consensus_2_13768_21555	2595	1	1	58	58	100	12115	Coronaviridae	Coronaviridae-Herpesviridae-Orthomyxoviridae-Filoviridae-Flaviviridae-Astroviridae-Caliciviridae-Paramyxoviridae-Reoviridae-Retroviridae	Betacoronavirus	ORF1ab polyprotein	Other-Functions	Homo sapiens
	198	CoV-091_consensus_3_21563_25384	1273	3	1	25	25	100	7401	Coronaviridae	Coronaviridae-Reoviridae	Betacoronavirus	surface glycoprotein	Structural-Envelope	Homo sapiens
	199	CoV-091_consensus_9_28274_29533	419	14	1	3	3	100	21781	Coronaviridae	Coronaviridae	Betacoronavirus	nucleocapsid phosphoprotein	Structural-Envelope	Homo sapiens
	200	CoV-104_consensus_1_266_13477	4403	1	1	103	103	100	12115	Coronaviridae	Coronaviridae-Herpesviridae-Orthomyxoviridae-Filoviridae-Flaviviridae-Astroviridae-Caliciviridae-Paramyxoviridae-Reoviridae-Retroviridae	Betacoronavirus	ORF1ab polyprotein	Other-Functions	Homo sapiens
	201	CoV-104_consensus_2_13762_21549	2595	1	1	58	58	100	12115	Coronaviridae	Coronaviridae-Herpesviridae-Orthomyxoviridae-Filoviridae-Flaviviridae-Astroviridae-Caliciviridae-Paramyxoviridae-Reoviridae-Retroviridae	Betacoronavirus	ORF1ab polyprotein	Other-Functions	Homo sapiens
	202	CoV-104_consensus_3_21557_25378	1273	3	1	25	25	100	7401	Coronaviridae	Coronaviridae-Reoviridae	Betacoronavirus	surface glycoprotein	Structural-Envelope	Homo sapiens
	203	CoV-104_consensus_9_28268_29527	419	14	1	3	3	100	21781	Coronaviridae	Coronaviridae	Betacoronavirus	nucleocapsid phosphoprotein	Structural-Envelope	Homo sapiens
	204	CoV-106_consensus_1_266_13483	4405	1	1	103	103	100	12115	Coronaviridae	Coronaviridae-Herpesviridae-Orthomyxoviridae-Filoviridae-Flaviviridae-Astroviridae-Caliciviridae-Paramyxoviridae-Reoviridae-Retroviridae	Betacoronavirus	ORF1ab polyprotein	Other-Functions	Homo sapiens
	205	CoV-106_consensus_2_13768_21555	2595	1	1	58	58	100	12115	Coronaviridae	Coronaviridae-Herpesviridae-Orthomyxoviridae-Filoviridae-Flaviviridae-Astroviridae-Caliciviridae-Paramyxoviridae-Reoviridae-Retroviridae	Betacoronavirus	ORF1ab polyprotein	Other-Functions	Homo sapiens
	206	CoV-106_consensus_3_21563_25384	1273	3	1	25	25	100	7401	Coronaviridae	Coronaviridae-Reoviridae	Betacoronavirus	surface glycoprotein	Structural-Envelope	Homo sapiens
	207	CoV-106_consensus_9_28274_29533	419	14	1	3	3	100	21781	Coronaviridae	Coronaviridae	Betacoronavirus	nucleocapsid phosphoprotein	Structural-Envelope	Homo sapiens
	208	CoV-112_consensus_1_266_13483	4405	1	1	103	103	100	12115	Coronaviridae	Coronaviridae-Herpesviridae-Orthomyxoviridae-Filoviridae-Flaviviridae-Astroviridae-Caliciviridae-Paramyxoviridae-Reoviridae-Retroviridae	Betacoronavirus	ORF1ab polyprotein	Other-Functions	Homo sapiens
	209	CoV-112_consensus_2_13768_21555	2595	1	1	58	58	100	12115	Coronaviridae	Coronaviridae-Herpesviridae-Orthomyxoviridae-Filoviridae-Flaviviridae-Astroviridae-Caliciviridae-Paramyxoviridae-Reoviridae-Retroviridae	Betacoronavirus	ORF1ab polyprotein	Other-Functions	Homo sapiens
	210	CoV-112_consensus_3_21563_25384	1273	3	1	25	25	100	7401	Coronaviridae	Coronaviridae-Reoviridae	Betacoronavirus	surface glycoprotein	Structural-Envelope	Homo sapiens
	211	CoV-112_consensus_9_28274_29533	419	14	1	3	3	100	21781	Coronaviridae	Coronaviridae	Betacoronavirus	nucleocapsid phosphoprotein	Structural-Envelope	Homo sapiens
	212	CoV-118_consensus_1_266_13483	4405	1	1	103	103	100	12115	Coronaviridae	Coronaviridae-Herpesviridae-Orthomyxoviridae-Filoviridae-Flaviviridae-Astroviridae-Caliciviridae-Paramyxoviridae-Reoviridae-Retroviridae	Betacoronavirus	ORF1ab polyprotein	Other-Functions	Homo sapiens
	213	CoV-118_consensus_2_13768_21555	2595	1	1	58	58	100	12115	Coronaviridae	Coronaviridae-Herpesviridae-Orthomyxoviridae-Filoviridae-Flaviviridae-Astroviridae-Caliciviridae-Paramyxoviridae-Reoviridae-Retroviridae	Betacoronavirus	ORF1ab polyprotein	Other-Functions	Homo sapiens
	214	CoV-118_consensus_3_21563_25384	1273	3	1	25	25	100	7401	Coronaviridae	Coronaviridae-Reoviridae	Betacoronavirus	surface glycoprotein	Structural-Envelope	Homo sapiens
	215	CoV-118_consensus_9_28274_29533	419	14	1	3	3	100	21781	Coronaviridae	Coronaviridae	Betacoronavirus	nucleocapsid phosphoprotein	Structural-Envelope	Homo sapiens
	216	CoV-126_consensus_1_266_13483	4405	1	1	103	103	100	12115	Coronaviridae	Coronaviridae-Herpesviridae-Orthomyxoviridae-Filoviridae-Flaviviridae-Astroviridae-Caliciviridae-Paramyxoviridae-Reoviridae-Retroviridae	Betacoronavirus	ORF1ab polyprotein	Other-Functions	Homo sapiens
	217	CoV-126_consensus_2_13768_21555	2595	1	1	58	58	100	12115	Coronaviridae	Coronaviridae-Herpesviridae-Orthomyxoviridae-Filoviridae-Flaviviridae-Astroviridae-Caliciviridae-Paramyxoviridae-Reoviridae-Retroviridae	Betacoronavirus	ORF1ab polyprotein	Other-Functions	Homo sapiens
	218	CoV-126_consensus_3_21563_25384	1273	3	1	25	25	100	7401	Coronaviridae	Coronaviridae-Reoviridae	Betacoronavirus	surface glycoprotein	Structural-Envelope	Homo sapiens
	219	CoV-126_consensus_9_28274_29533	419	14	1	3	3	100	21781	Coronaviridae	Coronaviridae	Betacoronavirus	nucleocapsid phosphoprotein	Structural-Envelope	Homo sapiens
	220	CoV-137_consensus_1_266_13483	4405	1	1	103	103	100	12115	Coronaviridae	Coronaviridae-Herpesviridae-Orthomyxoviridae-Filoviridae-Flaviviridae-Astroviridae-Caliciviridae-Paramyxoviridae-Reoviridae-Retroviridae	Betacoronavirus	ORF1ab polyprotein	Other-Functions	Homo sapiens
	221	CoV-137_consensus_2_13768_21555	2595	1	1	58	58	100	12115	Coronaviridae	Coronaviridae-Herpesviridae-Orthomyxoviridae-Filoviridae-Flaviviridae-Astroviridae-Caliciviridae-Paramyxoviridae-Reoviridae-Retroviridae	Betacoronavirus	ORF1ab polyprotein	Other-Functions	Homo sapiens
	222	CoV-137_consensus_3_21536_25384	1282	3	1	25	25	100	7401	Coronaviridae	Coronaviridae-Reoviridae	Betacoronavirus	surface glycoprotein	Structural-Envelope	Homo sapiens
	223	CoV-137_consensus_9_28274_29533	419	14	1	3	3	100	21781	Coronaviridae	Coronaviridae	Betacoronavirus	nucleocapsid phosphoprotein	Structural-Envelope	Homo sapiens
	224	CoV-175_consensus_1_266_13483	4405	1	1	103	103	100	12115	Coronaviridae	Coronaviridae-Herpesviridae-Orthomyxoviridae-Filoviridae-Flaviviridae-Astroviridae-Caliciviridae-Paramyxoviridae-Reoviridae-Retroviridae	Betacoronavirus	ORF1ab polyprotein	Other-Functions	Homo sapiens
	225	CoV-175_consensus_2_13768_21555	2595	1	1	58	58	100	12115	Coronaviridae	Coronaviridae-Herpesviridae-Orthomyxoviridae-Filoviridae-Flaviviridae-Astroviridae-Caliciviridae-Paramyxoviridae-Reoviridae-Retroviridae	Betacoronavirus	ORF1ab polyprotein	Other-Functions	Homo sapiens
	226	CoV-175_consensus_3_21563_25384	1273	3	1	25	25	100	7401	Coronaviridae	Coronaviridae-Reoviridae	Betacoronavirus	surface glycoprotein	Structural-Envelope	Homo sapiens
	227	CoV-175_consensus_9_28274_29533	419	14	1	3	3	100	21781	Coronaviridae	Coronaviridae	Betacoronavirus	nucleocapsid phosphoprotein	Structural-Envelope	Homo sapiens
	228	CoV-187_consensus_1_266_13483	4405	1	1	103	103	100	12115	Coronaviridae	Coronaviridae-Herpesviridae-Orthomyxoviridae-Filoviridae-Flaviviridae-Astroviridae-Caliciviridae-Paramyxoviridae-Reoviridae-Retroviridae	Betacoronavirus	ORF1ab polyprotein	Other-Functions	Homo sapiens
	229	CoV-187_consensus_2_13768_21555	2595	1	1	58	58	100	12115	Coronaviridae	Coronaviridae-Herpesviridae-Orthomyxoviridae-Filoviridae-Flaviviridae-Astroviridae-Caliciviridae-Paramyxoviridae-Reoviridae-Retroviridae	Betacoronavirus	ORF1ab polyprotein	Other-Functions	Homo sapiens
	230	CoV-187_consensus_3_21563_25384	1273	3	1	25	25	100	7401	Coronaviridae	Coronaviridae-Reoviridae	Betacoronavirus	surface glycoprotein	Structural-Envelope	Homo sapiens
	231	CoV-187_consensus_9_28274_29533	419	14	1	3	3	100	21781	Coronaviridae	Coronaviridae	Betacoronavirus	nucleocapsid phosphoprotein	Structural-Envelope	Homo sapiens
	232	CoV-188_consensus_1_266_13483	4405	1	1	103	103	100	12115	Coronaviridae	Coronaviridae-Herpesviridae-Orthomyxoviridae-Filoviridae-Flaviviridae-Astroviridae-Caliciviridae-Paramyxoviridae-Reoviridae-Retroviridae	Betacoronavirus	ORF1ab polyprotein	Other-Functions	Homo sapiens
	233	CoV-188_consensus_2_13768_21555	2595	1	1	58	58	100	12115	Coronaviridae	Coronaviridae-Herpesviridae-Orthomyxoviridae-Filoviridae-Flaviviridae-Astroviridae-Caliciviridae-Paramyxoviridae-Reoviridae-Retroviridae	Betacoronavirus	ORF1ab polyprotein	Other-Functions	Homo sapiens
	234	CoV-188_consensus_3_21563_25384	1273	3	1	25	25	100	7401	Coronaviridae	Coronaviridae-Reoviridae	Betacoronavirus	surface glycoprotein	Structural-Envelope	Homo sapiens
	235	CoV-188_consensus_9_28274_29533	419	14	1	3	3	100	21781	Coronaviridae	Coronaviridae	Betacoronavirus	nucleocapsid phosphoprotein	Structural-Envelope	Homo sapiens
	236	CoV-192_consensus_1_266_13483	4405	1	1	103	103	100	12115	Coronaviridae	Coronaviridae-Herpesviridae-Orthomyxoviridae-Filoviridae-Flaviviridae-Astroviridae-Caliciviridae-Paramyxoviridae-Reoviridae-Retroviridae	Betacoronavirus	ORF1ab polyprotein	Other-Functions	Homo sapiens
	237	CoV-192_consensus_2_13768_21555	2595	1	1	58	58	100	12115	Coronaviridae	Coronaviridae-Herpesviridae-Orthomyxoviridae-Filoviridae-Flaviviridae-Astroviridae-Caliciviridae-Paramyxoviridae-Reoviridae-Retroviridae	Betacoronavirus	ORF1ab polyprotein	Other-Functions	Homo sapiens
	238	CoV-192_consensus_3_21563_25384	1273	3	1	25	25	100	7401	Coronaviridae	Coronaviridae-Reoviridae	Betacoronavirus	surface glycoprotein	Structural-Envelope	Homo sapiens
	239	CoV-192_consensus_9_28274_29533	419	14	1	3	3	100	21781	Coronaviridae	Coronaviridae	Betacoronavirus	nucleocapsid phosphoprotein	Structural-Envelope	Homo sapiens
	240	CoV-204_consensus_1_266_13483	4405	1	1	103	103	100	12115	Coronaviridae	Coronaviridae-Herpesviridae-Orthomyxoviridae-Filoviridae-Flaviviridae-Astroviridae-Caliciviridae-Paramyxoviridae-Reoviridae-Retroviridae	Betacoronavirus	ORF1ab polyprotein	Other-Functions	Homo sapiens
	241	CoV-204_consensus_2_13768_21555	2595	1	1	58	58	100	12115	Coronaviridae	Coronaviridae-Herpesviridae-Orthomyxoviridae-Filoviridae-Flaviviridae-Astroviridae-Caliciviridae-Paramyxoviridae-Reoviridae-Retroviridae	Betacoronavirus	ORF1ab polyprotein	Other-Functions	Homo sapiens
	242	CoV-204_consensus_3_21563_25384	1273	3	1	25	25	100	7401	Coronaviridae	Coronaviridae-Reoviridae	Betacoronavirus	surface glycoprotein	Structural-Envelope	Homo sapiens
	243	CoV-204_consensus_9_28274_29533	419	14	1	3	3	100	21781	Coronaviridae	Coronaviridae	Betacoronavirus	nucleocapsid phosphoprotein	Structural-Envelope	Homo sapiens
	244	CoV-205_consensus_1_266_13483	4405	1	1	103	103	100	12115	Coronaviridae	Coronaviridae-Herpesviridae-Orthomyxoviridae-Filoviridae-Flaviviridae-Astroviridae-Caliciviridae-Paramyxoviridae-Reoviridae-Retroviridae	Betacoronavirus	ORF1ab polyprotein	Other-Functions	Homo sapiens
	245	CoV-205_consensus_2_13768_21555	2595	1	1	58	58	100	12115	Coronaviridae	Coronaviridae-Herpesviridae-Orthomyxoviridae-Filoviridae-Flaviviridae-Astroviridae-Caliciviridae-Paramyxoviridae-Reoviridae-Retroviridae	Betacoronavirus	ORF1ab polyprotein	Other-Functions	Homo sapiens
	246	CoV-205_consensus_3_21536_25384	1282	3	1	25	25	100	7401	Coronaviridae	Coronaviridae-Reoviridae	Betacoronavirus	surface glycoprotein	Structural-Envelope	Homo sapiens
	247	CoV-205_consensus_8_28274_29533	419	14	1	3	3	100	21781	Coronaviridae	Coronaviridae	Betacoronavirus	nucleocapsid phosphoprotein	Structural-Envelope	Homo sapiens
	248	CoV-207_consensus_1_266_13483	4405	1	1	103	103	100	12115	Coronaviridae	Coronaviridae-Herpesviridae-Orthomyxoviridae-Filoviridae-Flaviviridae-Astroviridae-Caliciviridae-Paramyxoviridae-Reoviridae-Retroviridae	Betacoronavirus	ORF1ab polyprotein	Other-Functions	Homo sapiens
	249	CoV-207_consensus_2_13768_21555	2595	1	1	58	58	100	12115	Coronaviridae	Coronaviridae-Herpesviridae-Orthomyxoviridae-Filoviridae-Flaviviridae-Astroviridae-Caliciviridae-Paramyxoviridae-Reoviridae-Retroviridae	Betacoronavirus	ORF1ab polyprotein	Other-Functions	Homo sapiens
	250	CoV-207_consensus_3_21563_25384	1273	3	1	25	25	100	7401	Coronaviridae	Coronaviridae-Reoviridae	Betacoronavirus	surface glycoprotein	Structural-Envelope	Homo sapiens
	251	CoV-207_consensus_9_28274_29533	419	14	1	3	3	100	21781	Coronaviridae	Coronaviridae	Betacoronavirus	nucleocapsid phosphoprotein	Structural-Envelope	Homo sapiens
	252	CoV-221_consensus_1_266_13483	4405	1	1	103	103	100	12115	Coronaviridae	Coronaviridae-Herpesviridae-Orthomyxoviridae-Filoviridae-Flaviviridae-Astroviridae-Caliciviridae-Paramyxoviridae-Reoviridae-Retroviridae	Betacoronavirus	ORF1ab polyprotein	Other-Functions	Homo sapiens
	253	CoV-221_consensus_2_13768_21555	2595	1	1	58	58	100	12115	Coronaviridae	Coronaviridae-Herpesviridae-Orthomyxoviridae-Filoviridae-Flaviviridae-Astroviridae-Caliciviridae-Paramyxoviridae-Reoviridae-Retroviridae	Betacoronavirus	ORF1ab polyprotein	Other-Functions	Homo sapiens
	254	CoV-221_consensus_3_21563_25384	1273	3	1	25	25	100	7401	Coronaviridae	Coronaviridae-Reoviridae	Betacoronavirus	surface glycoprotein	Structural-Envelope	Homo sapiens
	255	CoV-221_consensus_9_28274_29533	419	14	1	3	3	100	21781	Coronaviridae	Coronaviridae	Betacoronavirus	nucleocapsid phosphoprotein	Structural-Envelope	Homo sapiens
	256	CoV-228_consensus_1_266_13483	4405	1	1	103	103	100	12115	Coronaviridae	Coronaviridae-Herpesviridae-Orthomyxoviridae-Filoviridae-Flaviviridae-Astroviridae-Caliciviridae-Paramyxoviridae-Reoviridae-Retroviridae	Betacoronavirus	ORF1ab polyprotein	Other-Functions	Homo sapiens
	257	CoV-228_consensus_2_13768_21555	2595	1	1	58	58	100	12115	Coronaviridae	Coronaviridae-Herpesviridae-Orthomyxoviridae-Filoviridae-Flaviviridae-Astroviridae-Caliciviridae-Paramyxoviridae-Reoviridae-Retroviridae	Betacoronavirus	ORF1ab polyprotein	Other-Functions	Homo sapiens
	258	CoV-228_consensus_3_21563_25384	1273	3	1	25	25	100	7401	Coronaviridae	Coronaviridae-Reoviridae	Betacoronavirus	surface glycoprotein	Structural-Envelope	Homo sapiens
	259	CoV-228_consensus_9_28274_29533	419	14	1	3	3	100	21781	Coronaviridae	Coronaviridae	Betacoronavirus	nucleocapsid phosphoprotein	Structural-Envelope	Homo sapiens
	260	CoV-232_consensus_1_266_13483	4405	1	1	103	103	100	12115	Coronaviridae	Coronaviridae-Herpesviridae-Orthomyxoviridae-Filoviridae-Flaviviridae-Astroviridae-Caliciviridae-Paramyxoviridae-Reoviridae-Retroviridae	Betacoronavirus	ORF1ab polyprotein	Other-Functions	Homo sapiens
	261	CoV-232_consensus_2_13768_21555	2595	1	1	58	58	100	12115	Coronaviridae	Coronaviridae-Herpesviridae-Orthomyxoviridae-Filoviridae-Flaviviridae-Astroviridae-Caliciviridae-Paramyxoviridae-Reoviridae-Retroviridae	Betacoronavirus	ORF1ab polyprotein	Other-Functions	Homo sapiens
	262	CoV-232_consensus_3_21563_25384	1273	3	1	25	25	100	7401	Coronaviridae	Coronaviridae-Reoviridae	Betacoronavirus	surface glycoprotein	Structural-Envelope	Homo sapiens
	263	CoV-232_consensus_9_28274_29533	419	14	1	3	3	100	21781	Coronaviridae	Coronaviridae	Betacoronavirus	nucleocapsid phosphoprotein	Structural-Envelope	Homo sapiens
	264	CoV-260_consensus_1_266_13483	4405	1	1	103	103	100	12115	Coronaviridae	Coronaviridae-Herpesviridae-Orthomyxoviridae-Filoviridae-Flaviviridae-Astroviridae-Caliciviridae-Paramyxoviridae-Reoviridae-Retroviridae	Betacoronavirus	ORF1ab polyprotein	Other-Functions	Homo sapiens
	265	CoV-260_consensus_2_13768_21555	2595	1	1	58	58	100	12115	Coronaviridae	Coronaviridae-Herpesviridae-Orthomyxoviridae-Filoviridae-Flaviviridae-Astroviridae-Caliciviridae-Paramyxoviridae-Reoviridae-Retroviridae	Betacoronavirus	ORF1ab polyprotein	Other-Functions	Homo sapiens
	266	CoV-260_consensus_3_21563_25384	1273	3	1	25	25	100	7401	Coronaviridae	Coronaviridae-Reoviridae	Betacoronavirus	surface glycoprotein	Structural-Envelope	Homo sapiens
	267	CoV-260_consensus_9_28274_29533	419	14	1	3	3	100	21781	Coronaviridae	Coronaviridae	Betacoronavirus	nucleocapsid phosphoprotein	Structural-Envelope	Homo sapiens
	268	CoV-286_consensus_1_266_13483	4405	1	1	103	103	100	12115	Coronaviridae	Coronaviridae-Herpesviridae-Orthomyxoviridae-Filoviridae-Flaviviridae-Astroviridae-Caliciviridae-Paramyxoviridae-Reoviridae-Retroviridae	Betacoronavirus	ORF1ab polyprotein	Other-Functions	Homo sapiens
	269	CoV-286_consensus_2_13768_21555	2595	1	1	58	58	100	12115	Coronaviridae	Coronaviridae-Herpesviridae-Orthomyxoviridae-Filoviridae-Flaviviridae-Astroviridae-Caliciviridae-Paramyxoviridae-Reoviridae-Retroviridae	Betacoronavirus	ORF1ab polyprotein	Other-Functions	Homo sapiens
	270	CoV-286_consensus_3_21563_25384	1273	3	1	25	25	100	7401	Coronaviridae	Coronaviridae-Reoviridae	Betacoronavirus	surface glycoprotein	Structural-Envelope	Homo sapiens
	271	CoV-286_consensus_9_28274_29533	419	14	1	3	3	100	21781	Coronaviridae	Coronaviridae	Betacoronavirus	nucleocapsid phosphoprotein	Structural-Envelope	Homo sapiens
	272	CoV-296_consensus_1_266_13483	4405	1	1	103	103	100	12115	Coronaviridae	Coronaviridae-Herpesviridae-Orthomyxoviridae-Filoviridae-Flaviviridae-Astroviridae-Caliciviridae-Paramyxoviridae-Reoviridae-Retroviridae	Betacoronavirus	ORF1ab polyprotein	Other-Functions	Homo sapiens
	273	CoV-296_consensus_2_13768_21555	2595	1	1	58	58	100	12115	Coronaviridae	Coronaviridae-Herpesviridae-Orthomyxoviridae-Filoviridae-Flaviviridae-Astroviridae-Caliciviridae-Paramyxoviridae-Reoviridae-Retroviridae	Betacoronavirus	ORF1ab polyprotein	Other-Functions	Homo sapiens
	274	CoV-296_consensus_3_21563_25384	1273	3	1	25	25	100	7401	Coronaviridae	Coronaviridae-Reoviridae	Betacoronavirus	surface glycoprotein	Structural-Envelope	Homo sapiens
	275	CoV-296_consensus_9_28274_29533	419	14	1	3	3	100	21781	Coronaviridae	Coronaviridae	Betacoronavirus	nucleocapsid phosphoprotein	Structural-Envelope	Homo sapiens
	276	CoV-317_consensus_1_266_13483	4405	1	1	103	103	100	12115	Coronaviridae	Coronaviridae-Herpesviridae-Orthomyxoviridae-Filoviridae-Flaviviridae-Astroviridae-Caliciviridae-Paramyxoviridae-Reoviridae-Retroviridae	Betacoronavirus	ORF1ab polyprotein	Other-Functions	Homo sapiens
	277	CoV-317_consensus_2_13768_21555	2595	1	1	58	58	100	12115	Coronaviridae	Coronaviridae-Herpesviridae-Orthomyxoviridae-Filoviridae-Flaviviridae-Astroviridae-Caliciviridae-Paramyxoviridae-Reoviridae-Retroviridae	Betacoronavirus	ORF1ab polyprotein	Other-Functions	Homo sapiens
	278	CoV-317_consensus_3_21563_25384	1273	3	1	25	25	100	7401	Coronaviridae	Coronaviridae-Reoviridae	Betacoronavirus	surface glycoprotein	Structural-Envelope	Homo sapiens
	279	CoV-317_consensus_9_28274_29533	419	14	1	3	3	100	21781	Coronaviridae	Coronaviridae	Betacoronavirus	nucleocapsid phosphoprotein	Structural-Envelope	Homo sapiens
	280	M10_S10_1_266_13483	4405	1	1	103	103	100	12115	Coronaviridae	Coronaviridae-Herpesviridae-Orthomyxoviridae-Filoviridae-Flaviviridae-Astroviridae-Caliciviridae-Paramyxoviridae-Reoviridae-Retroviridae	Betacoronavirus	ORF1ab polyprotein	Other-Functions	Homo sapiens
	281	M10_S10_2_13768_21555	2595	1	1	58	58	100	12115	Coronaviridae	Coronaviridae-Herpesviridae-Orthomyxoviridae-Filoviridae-Flaviviridae-Astroviridae-Caliciviridae-Paramyxoviridae-Reoviridae-Retroviridae	Betacoronavirus	ORF1ab polyprotein	Other-Functions	Homo sapiens
	282	M10_S10_3_21563_25384	1273	3	1	25	25	100	7401	Coronaviridae	Coronaviridae-Reoviridae	Betacoronavirus	surface glycoprotein	Structural-Envelope	Homo sapiens
	283	M10_S10_9_28274_29533	419	14	1	3	3	100	21781	Coronaviridae	Coronaviridae	Betacoronavirus	nucleocapsid phosphoprotein	Structural-Envelope	Homo sapiens
	284	M11_S11_1_266_13483	4405	1	1	103	103	100	12115	Coronaviridae	Coronaviridae-Herpesviridae-Orthomyxoviridae-Filoviridae-Flaviviridae-Astroviridae-Caliciviridae-Paramyxoviridae-Reoviridae-Retroviridae	Betacoronavirus	ORF1ab polyprotein	Other-Functions	Homo sapiens
	285	M11_S11_2_13768_21555	2595	1	1	58	58	100	12115	Coronaviridae	Coronaviridae-Herpesviridae-Orthomyxoviridae-Filoviridae-Flaviviridae-Astroviridae-Caliciviridae-Paramyxoviridae-Reoviridae-Retroviridae	Betacoronavirus	ORF1ab polyprotein	Other-Functions	Homo sapiens
	286	M11_S11_3_21563_25384	1273	3	1	25	25	100	7401	Coronaviridae	Coronaviridae-Reoviridae	Betacoronavirus	surface glycoprotein	Structural-Envelope	Homo sapiens
	287	M11_S11_9_28274_29533	419	14	1	3	3	100	21781	Coronaviridae	Coronaviridae	Betacoronavirus	nucleocapsid phosphoprotein	Structural-Envelope	Homo sapiens
	288	M12_S12_1_266_13483	4405	1	1	103	103	100	12115	Coronaviridae	Coronaviridae-Herpesviridae-Orthomyxoviridae-Filoviridae-Flaviviridae-Astroviridae-Caliciviridae-Paramyxoviridae-Reoviridae-Retroviridae	Betacoronavirus	ORF1ab polyprotein	Other-Functions	Homo sapiens
	289	M12_S12_2_13768_21555	2595	1	1	58	58	100	12115	Coronaviridae	Coronaviridae-Herpesviridae-Orthomyxoviridae-Filoviridae-Flaviviridae-Astroviridae-Caliciviridae-Paramyxoviridae-Reoviridae-Retroviridae	Betacoronavirus	ORF1ab polyprotein	Other-Functions	Homo sapiens
	290	M12_S12_3_21563_25384	1273	3	1	25	25	100	7401	Coronaviridae	Coronaviridae-Reoviridae	Betacoronavirus	surface glycoprotein	Structural-Envelope	Homo sapiens
	291	M12_S12_9_28274_29533	419	14	1	3	3	100	21781	Coronaviridae	Coronaviridae	Betacoronavirus	nucleocapsid phosphoprotein	Structural-Envelope	Homo sapiens
	292	M13_S13_1_266_13483	4405	1	1	103	103	100	12115	Coronaviridae	Coronaviridae-Herpesviridae-Orthomyxoviridae-Filoviridae-Flaviviridae-Astroviridae-Caliciviridae-Paramyxoviridae-Reoviridae-Retroviridae	Betacoronavirus	ORF1ab polyprotein	Other-Functions	Homo sapiens
	293	M13_S13_2_13768_21555	2595	1	1	58	58	100	12115	Coronaviridae	Coronaviridae-Herpesviridae-Orthomyxoviridae-Filoviridae-Flaviviridae-Astroviridae-Caliciviridae-Paramyxoviridae-Reoviridae-Retroviridae	Betacoronavirus	ORF1ab polyprotein	Other-Functions	Homo sapiens
	294	M13_S13_3_21563_25384	1273	3	1	25	25	100	7401	Coronaviridae	Coronaviridae-Reoviridae	Betacoronavirus	surface glycoprotein	Structural-Envelope	Homo sapiens
	295	M13_S13_9_28274_29533	419	14	1	3	3	100	21781	Coronaviridae	Coronaviridae	Betacoronavirus	nucleocapsid phosphoprotein	Structural-Envelope	Homo sapiens
	296	M14_S14_1_261_13478	4405	1	1	103	103	100	12115	Coronaviridae	Coronaviridae-Herpesviridae-Orthomyxoviridae-Filoviridae-Flaviviridae-Astroviridae-Caliciviridae-Paramyxoviridae-Reoviridae-Retroviridae	Betacoronavirus	ORF1ab polyprotein	Other-Functions	Homo sapiens
	297	M14_S14_2_13763_21550	2595	1	1	58	58	100	12115	Coronaviridae	Coronaviridae-Herpesviridae-Orthomyxoviridae-Filoviridae-Flaviviridae-Astroviridae-Caliciviridae-Paramyxoviridae-Reoviridae-Retroviridae	Betacoronavirus	ORF1ab polyprotein	Other-Functions	Homo sapiens
	298	M14_S14_3_21558_25379	1273	3	1	25	25	100	7401	Coronaviridae	Coronaviridae-Reoviridae	Betacoronavirus	surface glycoprotein	Structural-Envelope	Homo sapiens
	299	M14_S14_9_28269_29528	419	14	1	3	3	100	21781	Coronaviridae	Coronaviridae	Betacoronavirus	nucleocapsid phosphoprotein	Structural-Envelope	Homo sapiens
	300	M15_P_S29_1_234_13451	4405	1	1	103	103	100	12115	Coronaviridae	Coronaviridae-Herpesviridae-Orthomyxoviridae-Filoviridae-Flaviviridae-Astroviridae-Caliciviridae-Paramyxoviridae-Reoviridae-Retroviridae	Betacoronavirus	ORF1ab polyprotein	Other-Functions	Homo sapiens
	301	M15_P_S29_2_13736_21523	2595	1	1	58	58	100	12115	Coronaviridae	Coronaviridae-Herpesviridae-Orthomyxoviridae-Filoviridae-Flaviviridae-Astroviridae-Caliciviridae-Paramyxoviridae-Reoviridae-Retroviridae	Betacoronavirus	ORF1ab polyprotein	Other-Functions	Homo sapiens
	302	M15_P_S29_3_21531_25352	1273	3	1	25	25	100	7401	Coronaviridae	Coronaviridae-Reoviridae	Betacoronavirus	surface glycoprotein	Structural-Envelope	Homo sapiens
	303	M15_P_S29_9_28242_29501	419	14	1	3	3	100	21781	Coronaviridae	Coronaviridae	Betacoronavirus	nucleocapsid phosphoprotein	Structural-Envelope	Homo sapiens
	304	M16_S16_1_266_13483	4405	1	1	103	103	100	12115	Coronaviridae	Coronaviridae-Herpesviridae-Orthomyxoviridae-Filoviridae-Flaviviridae-Astroviridae-Caliciviridae-Paramyxoviridae-Reoviridae-Retroviridae	Betacoronavirus	ORF1ab polyprotein	Other-Functions	Homo sapiens
	305	M16_S16_2_13768_21555	2595	1	1	58	58	100	12115	Coronaviridae	Coronaviridae-Herpesviridae-Orthomyxoviridae-Filoviridae-Flaviviridae-Astroviridae-Caliciviridae-Paramyxoviridae-Reoviridae-Retroviridae	Betacoronavirus	ORF1ab polyprotein	Other-Functions	Homo sapiens
	306	M16_S16_3_21563_25384	1273	3	1	25	25	100	7401	Coronaviridae	Coronaviridae-Reoviridae	Betacoronavirus	surface glycoprotein	Structural-Envelope	Homo sapiens
	307	M16_S16_9_28274_29533	419	14	1	3	3	100	21781	Coronaviridae	Coronaviridae	Betacoronavirus	nucleocapsid phosphoprotein	Structural-Envelope	Homo sapiens
	308	M17_S17_1_266_13483	4405	1	1	103	103	100	12115	Coronaviridae	Coronaviridae-Herpesviridae-Orthomyxoviridae-Filoviridae-Flaviviridae-Astroviridae-Caliciviridae-Paramyxoviridae-Reoviridae-Retroviridae	Betacoronavirus	ORF1ab polyprotein	Other-Functions	Homo sapiens
	309	M17_S17_2_13768_21555	2595	1	1	58	58	100	12115	Coronaviridae	Coronaviridae-Herpesviridae-Orthomyxoviridae-Filoviridae-Flaviviridae-Astroviridae-Caliciviridae-Paramyxoviridae-Reoviridae-Retroviridae	Betacoronavirus	ORF1ab polyprotein	Other-Functions	Homo sapiens
	310	M17_S17_3_21563_25384	1273	3	1	25	25	100	7401	Coronaviridae	Coronaviridae-Reoviridae	Betacoronavirus	surface glycoprotein	Structural-Envelope	Homo sapiens
	311	M17_S17_9_28274_29533	419	14	1	3	3	100	21781	Coronaviridae	Coronaviridae	Betacoronavirus	nucleocapsid phosphoprotein	Structural-Envelope	Homo sapiens
	312	M18_S18_1_266_13483	4405	1	1	103	103	100	12115	Coronaviridae	Coronaviridae-Herpesviridae-Orthomyxoviridae-Filoviridae-Flaviviridae-Astroviridae-Caliciviridae-Paramyxoviridae-Reoviridae-Retroviridae	Betacoronavirus	ORF1ab polyprotein	Other-Functions	Homo sapiens
	313	M18_S18_2_13768_21555	2595	1	1	58	58	100	12115	Coronaviridae	Coronaviridae-Herpesviridae-Orthomyxoviridae-Filoviridae-Flaviviridae-Astroviridae-Caliciviridae-Paramyxoviridae-Reoviridae-Retroviridae	Betacoronavirus	ORF1ab polyprotein	Other-Functions	Homo sapiens
	314	M18_S18_3_21563_25384	1273	3	1	25	25	100	7401	Coronaviridae	Coronaviridae-Reoviridae	Betacoronavirus	surface glycoprotein	Structural-Envelope	Homo sapiens
	315	M18_S18_9_28274_29533	419	14	1	3	3	100	21781	Coronaviridae	Coronaviridae	Betacoronavirus	nucleocapsid phosphoprotein	Structural-Envelope	Homo sapiens
	316	M2_S2_1_266_13483	4405	1	1	103	103	100	12115	Coronaviridae	Coronaviridae-Herpesviridae-Orthomyxoviridae-Filoviridae-Flaviviridae-Astroviridae-Caliciviridae-Paramyxoviridae-Reoviridae-Retroviridae	Betacoronavirus	ORF1ab polyprotein	Other-Functions	Homo sapiens
	317	M2_S2_2_13768_21555	2595	1	1	58	58	100	12115	Coronaviridae	Coronaviridae-Herpesviridae-Orthomyxoviridae-Filoviridae-Flaviviridae-Astroviridae-Caliciviridae-Paramyxoviridae-Reoviridae-Retroviridae	Betacoronavirus	ORF1ab polyprotein	Other-Functions	Homo sapiens
	318	M2_S2_3_21563_25384	1273	3	1	25	25	100	7401	Coronaviridae	Coronaviridae-Reoviridae	Betacoronavirus	surface glycoprotein	Structural-Envelope	Homo sapiens
	319	M2_S2_9_28274_29533	419	14	1	3	3	100	21781	Coronaviridae	Coronaviridae	Betacoronavirus	nucleocapsid phosphoprotein	Structural-Envelope	Homo sapiens
	320	M20_S19_1_216_13433	4405	1	1	103	103	100	12115	Coronaviridae	Coronaviridae-Herpesviridae-Orthomyxoviridae-Filoviridae-Flaviviridae-Astroviridae-Caliciviridae-Paramyxoviridae-Reoviridae-Retroviridae	Betacoronavirus	ORF1ab polyprotein	Other-Functions	Homo sapiens
	321	M20_S19_2_13718_21505	2595	1	1	58	58	100	12115	Coronaviridae	Coronaviridae-Herpesviridae-Orthomyxoviridae-Filoviridae-Flaviviridae-Astroviridae-Caliciviridae-Paramyxoviridae-Reoviridae-Retroviridae	Betacoronavirus	ORF1ab polyprotein	Other-Functions	Homo sapiens
	322	M20_S19_3_21968_25333	1121	3	1	21	21	100	7401	Coronaviridae	Coronaviridae-Reoviridae	Betacoronavirus	surface glycoprotein	Structural-Envelope	Homo sapiens
	323	M20_S19_8_28227_29486	419	14	1	3	3	100	21781	Coronaviridae	Coronaviridae	Betacoronavirus	nucleocapsid phosphoprotein	Structural-Envelope	Homo sapiens
	324	M21_S20_1_266_13483	4405	1	1	103	103	100	12115	Coronaviridae	Coronaviridae-Herpesviridae-Orthomyxoviridae-Filoviridae-Flaviviridae-Astroviridae-Caliciviridae-Paramyxoviridae-Reoviridae-Retroviridae	Betacoronavirus	ORF1ab polyprotein	Other-Functions	Homo sapiens
	325	M21_S20_2_13768_21555	2595	1	1	58	58	100	12115	Coronaviridae	Coronaviridae-Herpesviridae-Orthomyxoviridae-Filoviridae-Flaviviridae-Astroviridae-Caliciviridae-Paramyxoviridae-Reoviridae-Retroviridae	Betacoronavirus	ORF1ab polyprotein	Other-Functions	Homo sapiens
	326	M21_S20_3_21563_25384	1273	3	1	25	25	100	7401	Coronaviridae	Coronaviridae-Reoviridae	Betacoronavirus	surface glycoprotein	Structural-Envelope	Homo sapiens
	327	M21_S20_9_28274_29533	419	14	1	3	3	100	21781	Coronaviridae	Coronaviridae	Betacoronavirus	nucleocapsid phosphoprotein	Structural-Envelope	Homo sapiens
	328	M22_S21_1_235_4050	1271	1	1	25	25	100	12115	Coronaviridae	Coronaviridae-Herpesviridae-Orthomyxoviridae-Filoviridae-Flaviviridae-Astroviridae-Caliciviridae-Paramyxoviridae-Reoviridae-Retroviridae	Betacoronavirus	ORF1ab polyprotein	Other-Functions	Homo sapiens
	329	M22_S21_2_4013_13453	3146	1	1	72	71	98.61	12115	Coronaviridae	Coronaviridae-Herpesviridae-Orthomyxoviridae-Filoviridae-Flaviviridae-Astroviridae-Caliciviridae-Paramyxoviridae-Reoviridae-Retroviridae	Betacoronavirus	ORF1ab polyprotein	Other-Functions	Homo sapiens
	330	M22_S21_3_13738_21525	2595	1	1	58	58	100	12115	Coronaviridae	Coronaviridae-Herpesviridae-Orthomyxoviridae-Filoviridae-Flaviviridae-Astroviridae-Caliciviridae-Paramyxoviridae-Reoviridae-Retroviridae	Betacoronavirus	ORF1ab polyprotein	Other-Functions	Homo sapiens
	331	M22_S21_4_21506_25417	1303	3	1	26	26	100	7401	Coronaviridae	Coronaviridae-Reoviridae	Betacoronavirus	surface glycoprotein	Structural-Envelope	Homo sapiens
	332	M22_S21_9_28243_29502	419	14	1	3	3	100	21781	Coronaviridae	Coronaviridae	Betacoronavirus	nucleocapsid phosphoprotein	Structural-Envelope	Homo sapiens
	333	M23_S22_1_211_3696	1161	1	1	22	22	100	12115	Coronaviridae	Coronaviridae-Herpesviridae-Orthomyxoviridae-Filoviridae-Flaviviridae-Astroviridae-Caliciviridae-Paramyxoviridae-Reoviridae-Retroviridae	Betacoronavirus	ORF1ab polyprotein	Other-Functions	Homo sapiens
	334	M23_S22_13_28220_29479	419	14	1	3	3	100	21781	Coronaviridae	Coronaviridae	Betacoronavirus	nucleocapsid phosphoprotein	Structural-Envelope	Homo sapiens
	335	M23_S22_2_3786_4745	319	1	1	1	1	100	12115	Coronaviridae	Coronaviridae-Herpesviridae-Orthomyxoviridae-Filoviridae-Flaviviridae-Astroviridae-Caliciviridae-Paramyxoviridae-Reoviridae-Retroviridae	Betacoronavirus	ORF1ab polyprotein	Other-Functions	Homo sapiens
	336	M23_S22_4_5403_13427	2674	1	1	60	60	100	12115	Coronaviridae	Coronaviridae-Herpesviridae-Orthomyxoviridae-Filoviridae-Flaviviridae-Astroviridae-Caliciviridae-Paramyxoviridae-Reoviridae-Retroviridae	Betacoronavirus	ORF1ab polyprotein	Other-Functions	Homo sapiens
	337	M23_S22_5_14232_15923	563	1	0.99	7	6	85.71	12115	Coronaviridae	Coronaviridae-Herpesviridae-Orthomyxoviridae-Filoviridae-Flaviviridae-Astroviridae-Caliciviridae-Paramyxoviridae-Reoviridae-Retroviridae	Betacoronavirus	ORF1ab polyprotein	Other-Functions	Homo sapiens
	338	M23_S22_6_15865_20937	1690	1	1	35	35	100	12115	Coronaviridae	Coronaviridae-Herpesviridae-Orthomyxoviridae-Filoviridae-Flaviviridae-Astroviridae-Caliciviridae-Paramyxoviridae-Reoviridae-Retroviridae	Betacoronavirus	ORF1ab polyprotein	Other-Functions	Homo sapiens
	339	M23_S22_8_21481_25329	1282	3	1	25	25	100	7401	Coronaviridae	Coronaviridae-Reoviridae	Betacoronavirus	surface glycoprotein	Structural-Envelope	Homo sapiens
	340	M23_S22_9_25350_26417	355	1	0.99	2	1	50	12115	Coronaviridae	Coronaviridae-Herpesviridae-Orthomyxoviridae-Filoviridae-Flaviviridae-Astroviridae-Caliciviridae-Paramyxoviridae-Reoviridae-Retroviridae	Betacoronavirus	ORF1ab polyprotein	Other-Functions	Homo sapiens
	341	M24_S23_DN_ivr_1_266_13483	4405	1	1	103	103	100	12115	Coronaviridae	Coronaviridae-Herpesviridae-Orthomyxoviridae-Filoviridae-Flaviviridae-Astroviridae-Caliciviridae-Paramyxoviridae-Reoviridae-Retroviridae	Betacoronavirus	ORF1ab polyprotein	Other-Functions	Homo sapiens
	342	M24_S23_DN_ivr_2_13768_21555	2595	1	1	58	58	100	12115	Coronaviridae	Coronaviridae-Herpesviridae-Orthomyxoviridae-Filoviridae-Flaviviridae-Astroviridae-Caliciviridae-Paramyxoviridae-Reoviridae-Retroviridae	Betacoronavirus	ORF1ab polyprotein	Other-Functions	Homo sapiens
	343	M24_S23_DN_ivr_3_21563_25384	1273	3	1	25	25	100	7401	Coronaviridae	Coronaviridae-Reoviridae	Betacoronavirus	surface glycoprotein	Structural-Envelope	Homo sapiens
	344	M24_S23_DN_ivr_9_28274_29533	419	14	1	3	3	100	21781	Coronaviridae	Coronaviridae	Betacoronavirus	nucleocapsid phosphoprotein	Structural-Envelope	Homo sapiens
	345	M25_S24_1_266_13483	4405	1	1	103	103	100	12115	Coronaviridae	Coronaviridae-Herpesviridae-Orthomyxoviridae-Filoviridae-Flaviviridae-Astroviridae-Caliciviridae-Paramyxoviridae-Reoviridae-Retroviridae	Betacoronavirus	ORF1ab polyprotein	Other-Functions	Homo sapiens
	346	M25_S24_2_13768_21555	2595	1	1	58	58	100	12115	Coronaviridae	Coronaviridae-Herpesviridae-Orthomyxoviridae-Filoviridae-Flaviviridae-Astroviridae-Caliciviridae-Paramyxoviridae-Reoviridae-Retroviridae	Betacoronavirus	ORF1ab polyprotein	Other-Functions	Homo sapiens
	347	M25_S24_3_21563_25384	1273	3	1	25	25	100	7401	Coronaviridae	Coronaviridae-Reoviridae	Betacoronavirus	surface glycoprotein	Structural-Envelope	Homo sapiens
	348	M25_S24_9_28274_29533	419	14	1	3	3	100	21781	Coronaviridae	Coronaviridae	Betacoronavirus	nucleocapsid phosphoprotein	Structural-Envelope	Homo sapiens
	349	M26_S25_1_266_8449	2727	1	1	61	60	98.36	12115	Coronaviridae	Coronaviridae-Herpesviridae-Orthomyxoviridae-Filoviridae-Flaviviridae-Astroviridae-Caliciviridae-Paramyxoviridae-Reoviridae-Retroviridae	Betacoronavirus	ORF1ab polyprotein	Other-Functions	Homo sapiens
	350	M26_S25_10_28271_29530	419	14	1	3	3	100	21781	Coronaviridae	Coronaviridae	Betacoronavirus	nucleocapsid phosphoprotein	Structural-Envelope	Homo sapiens
	351	M26_S25_3_9008_13483	1491	1	1	30	30	100	12115	Coronaviridae	Coronaviridae-Herpesviridae-Orthomyxoviridae-Filoviridae-Flaviviridae-Astroviridae-Caliciviridae-Paramyxoviridae-Reoviridae-Retroviridae	Betacoronavirus	ORF1ab polyprotein	Other-Functions	Homo sapiens
	352	M26_S25_4_13810_21555	2581	1	1	58	58	100	12115	Coronaviridae	Coronaviridae-Herpesviridae-Orthomyxoviridae-Filoviridae-Flaviviridae-Astroviridae-Caliciviridae-Paramyxoviridae-Reoviridae-Retroviridae	Betacoronavirus	ORF1ab polyprotein	Other-Functions	Homo sapiens
	353	M26_S25_5_21563_25381	1272	3	1	25	25	100	7401	Coronaviridae	Coronaviridae-Reoviridae	Betacoronavirus	surface glycoprotein	Structural-Envelope	Homo sapiens
	354	M26_S25_6_25402_26586	394	1	1	3	2	66.67	12115	Coronaviridae	Coronaviridae-Herpesviridae-Orthomyxoviridae-Filoviridae-Flaviviridae-Astroviridae-Caliciviridae-Paramyxoviridae-Reoviridae-Retroviridae	Betacoronavirus	ORF1ab polyprotein	Other-Functions	Homo sapiens
	355	M28_S27_1_204_4289	1361	1	1	27	27	100	12115	Coronaviridae	Coronaviridae-Herpesviridae-Orthomyxoviridae-Filoviridae-Flaviviridae-Astroviridae-Caliciviridae-Paramyxoviridae-Reoviridae-Retroviridae	Betacoronavirus	ORF1ab polyprotein	Other-Functions	Homo sapiens
	356	M28_S27_10_28201_29460	419	14	1	3	3	100	21781	Coronaviridae	Coronaviridae	Betacoronavirus	nucleocapsid phosphoprotein	Structural-Envelope	Homo sapiens
	357	M28_S27_2_4447_13806	3119	1	1	71	71	100	12115	Coronaviridae	Coronaviridae-Herpesviridae-Orthomyxoviridae-Filoviridae-Flaviviridae-Astroviridae-Caliciviridae-Paramyxoviridae-Reoviridae-Retroviridae	Betacoronavirus	ORF1ab polyprotein	Other-Functions	Homo sapiens
	358	M28_S27_3_13965_16355	796	1	1	13	13	100	12115	Coronaviridae	Coronaviridae-Herpesviridae-Orthomyxoviridae-Filoviridae-Flaviviridae-Astroviridae-Caliciviridae-Paramyxoviridae-Reoviridae-Retroviridae	Betacoronavirus	ORF1ab polyprotein	Other-Functions	Homo sapiens
	359	M28_S27_4_16352_21493	1713	1	1	36	36	100	12115	Coronaviridae	Coronaviridae-Herpesviridae-Orthomyxoviridae-Filoviridae-Flaviviridae-Astroviridae-Caliciviridae-Paramyxoviridae-Reoviridae-Retroviridae	Betacoronavirus	ORF1ab polyprotein	Other-Functions	Homo sapiens
	360	M28_S27_5_21474_22526	350	3	1	2	2	100	7401	Coronaviridae	Coronaviridae-Reoviridae	Betacoronavirus	surface glycoprotein	Structural-Envelope	Homo sapiens
	361	M28_S27_6_22516_25320	934	3	1	16	16	100	7401	Coronaviridae	Coronaviridae-Reoviridae	Betacoronavirus	surface glycoprotein	Structural-Envelope	Homo sapiens
	362	M28_S27_7_25341_26408	355	1	1	2	2	100	12115	Coronaviridae	Coronaviridae-Herpesviridae-Orthomyxoviridae-Filoviridae-Flaviviridae-Astroviridae-Caliciviridae-Paramyxoviridae-Reoviridae-Retroviridae	Betacoronavirus	ORF1ab polyprotein	Other-Functions	Homo sapiens
	363	M4_S4_1_266_13483	4405	1	1	103	103	100	12115	Coronaviridae	Coronaviridae-Herpesviridae-Orthomyxoviridae-Filoviridae-Flaviviridae-Astroviridae-Caliciviridae-Paramyxoviridae-Reoviridae-Retroviridae	Betacoronavirus	ORF1ab polyprotein	Other-Functions	Homo sapiens
	364	M4_S4_2_13768_21555	2595	1	1	58	58	100	12115	Coronaviridae	Coronaviridae-Herpesviridae-Orthomyxoviridae-Filoviridae-Flaviviridae-Astroviridae-Caliciviridae-Paramyxoviridae-Reoviridae-Retroviridae	Betacoronavirus	ORF1ab polyprotein	Other-Functions	Homo sapiens
	365	M4_S4_3_21563_25384	1273	3	1	25	25	100	7401	Coronaviridae	Coronaviridae-Reoviridae	Betacoronavirus	surface glycoprotein	Structural-Envelope	Homo sapiens
	366	M4_S4_9_28274_29533	419	14	1	3	3	100	21781	Coronaviridae	Coronaviridae	Betacoronavirus	nucleocapsid phosphoprotein	Structural-Envelope	Homo sapiens
	367	M5_S5_1_1_13248	4415	1	1	103	103	100	12115	Coronaviridae	Coronaviridae-Herpesviridae-Orthomyxoviridae-Filoviridae-Flaviviridae-Astroviridae-Caliciviridae-Paramyxoviridae-Reoviridae-Retroviridae	Betacoronavirus	ORF1ab polyprotein	Other-Functions	Homo sapiens
	368	M5_S5_10_28039_29298	419	14	1	3	3	100	21781	Coronaviridae	Coronaviridae	Betacoronavirus	nucleocapsid phosphoprotein	Structural-Envelope	Homo sapiens
	369	M5_S5_2_13533_21320	2595	1	1	58	58	100	12115	Coronaviridae	Coronaviridae-Herpesviridae-Orthomyxoviridae-Filoviridae-Flaviviridae-Astroviridae-Caliciviridae-Paramyxoviridae-Reoviridae-Retroviridae	Betacoronavirus	ORF1ab polyprotein	Other-Functions	Homo sapiens
	370	M5_S5_3_21301_24165	954	3	1	17	17	100	7401	Coronaviridae	Coronaviridae-Reoviridae	Betacoronavirus	surface glycoprotein	Structural-Envelope	Homo sapiens
	371	M5_S5_4_24178_25149	323	3	1	1	1	100	7401	Coronaviridae	Coronaviridae-Reoviridae	Betacoronavirus	surface glycoprotein	Structural-Envelope	Homo sapiens
	372	M6_S6_1_219_13436	4405	1	1	103	101	98.06	12115	Coronaviridae	Coronaviridae-Herpesviridae-Orthomyxoviridae-Filoviridae-Flaviviridae-Astroviridae-Caliciviridae-Paramyxoviridae-Reoviridae-Retroviridae	Betacoronavirus	ORF1ab polyprotein	Other-Functions	Homo sapiens
	373	M6_S6_2_13721_18730	1669	1	1	35	35	100	12115	Coronaviridae	Coronaviridae-Herpesviridae-Orthomyxoviridae-Filoviridae-Flaviviridae-Astroviridae-Caliciviridae-Paramyxoviridae-Reoviridae-Retroviridae	Betacoronavirus	ORF1ab polyprotein	Other-Functions	Homo sapiens
	374	M6_S6_3_18818_21604	928	1	1	16	16	100	12115	Coronaviridae	Coronaviridae-Herpesviridae-Orthomyxoviridae-Filoviridae-Flaviviridae-Astroviridae-Caliciviridae-Paramyxoviridae-Reoviridae-Retroviridae	Betacoronavirus	ORF1ab polyprotein	Other-Functions	Homo sapiens
	375	M6_S6_4_22044_26234	1396	3	1	28	15	53.57	7401	Coronaviridae	Coronaviridae-Reoviridae	Betacoronavirus	surface glycoprotein	Structural-Envelope	Homo sapiens
	376	M6_S6_7_28227_29486	419	14	1	3	3	100	21781	Coronaviridae	Coronaviridae	Betacoronavirus	nucleocapsid phosphoprotein	Structural-Envelope	Homo sapiens
	377	M7_S7_1_266_13483	4405	1	1	103	103	100	12115	Coronaviridae	Coronaviridae-Herpesviridae-Orthomyxoviridae-Filoviridae-Flaviviridae-Astroviridae-Caliciviridae-Paramyxoviridae-Reoviridae-Retroviridae	Betacoronavirus	ORF1ab polyprotein	Other-Functions	Homo sapiens
	378	M7_S7_2_13768_21555	2595	1	1	58	58	100	12115	Coronaviridae	Coronaviridae-Herpesviridae-Orthomyxoviridae-Filoviridae-Flaviviridae-Astroviridae-Caliciviridae-Paramyxoviridae-Reoviridae-Retroviridae	Betacoronavirus	ORF1ab polyprotein	Other-Functions	Homo sapiens
	379	M7_S7_3_21563_25384	1273	3	1	25	25	100	7401	Coronaviridae	Coronaviridae-Reoviridae	Betacoronavirus	surface glycoprotein	Structural-Envelope	Homo sapiens
	380	M7_S7_9_28274_29533	419	14	1	3	3	100	21781	Coronaviridae	Coronaviridae	Betacoronavirus	nucleocapsid phosphoprotein	Structural-Envelope	Homo sapiens
	381	M8_S8_1_266_13483	4405	1	1	103	103	100	12115	Coronaviridae	Coronaviridae-Herpesviridae-Orthomyxoviridae-Filoviridae-Flaviviridae-Astroviridae-Caliciviridae-Paramyxoviridae-Reoviridae-Retroviridae	Betacoronavirus	ORF1ab polyprotein	Other-Functions	Homo sapiens
	382	M8_S8_2_13768_21555	2595	1	1	58	58	100	12115	Coronaviridae	Coronaviridae-Herpesviridae-Orthomyxoviridae-Filoviridae-Flaviviridae-Astroviridae-Caliciviridae-Paramyxoviridae-Reoviridae-Retroviridae	Betacoronavirus	ORF1ab polyprotein	Other-Functions	Homo sapiens
	383	M8_S8_3_21563_25384	1273	3	1	25	25	100	7401	Coronaviridae	Coronaviridae-Reoviridae	Betacoronavirus	surface glycoprotein	Structural-Envelope	Homo sapiens
	384	M8_S8_9_28274_29533	420	14	1	3	3	100	21781	Coronaviridae	Coronaviridae	Betacoronavirus	nucleocapsid phosphoprotein	Structural-Envelope	Homo sapiens
	385	NODE_1_length_1178_cov_9.580302_1_3_1178	392	688	0.89	3	1	33.33	71	Mimiviridae	Mimiviridae-Phycodnaviridae	Prasinovirus	hypothetical protein	Replication-Transcription	Ostreococcus sp. 'lucimarinus'
	386	NODE_1_length_1484_cov_6.223308_1_1_1278	425	398	1	4	3	75	304	Anelloviridae	Anelloviridae	Alphatorquevirus	ORF1	Other-Functions	Homo sapiens
	387	NODE_1_length_1572_cov_31.183432_1_3_1571	523	979	0.99	6	4	66.67	7561	Non-Viral	Non-Viral	Non-Viral	Non-Viral	Other-Functions	Non-Viral
	388	NODE_1_length_1594_cov_67.723914_1_1_1593	531	979	0.99	6	1	16.67	7561	Non-Viral	Non-Viral	Non-Viral	Non-Viral	Other-Functions	Non-Viral
	389	NODE_1_length_1656_cov_70.636137_1_1_1656	552	979	0.88	7	3	42.86	7561	Non-Viral	Non-Viral	Non-Viral	Non-Viral	Other-Functions	Non-Viral
	390	NODE_1_length_1863_cov_65.626380_1_44_1861	605	741	0.97	8	1	12.5	61	Anelloviridae	Anelloviridae	Gammatorquevirus	hypothetical protein	Hypothetical	Homo sapiens
	391	NODE_1_length_1908_cov_9.880452_1_3_1907	635	57	0.96	9	6	66.67	2785	Flaviviridae	Flaviviridae-Baculoviridae-Mimiviridae-Phycodnaviridae-Marseilleviridae	Pestivirus	polyprotein	Polyprotein	Bos taurus
	392	NODE_1_length_2429_cov_2.403701_4_1226_2428	401	85	1	3	3	100	1349	Papillomaviridae	Papillomaviridae	Alphapapillomavirus	early E1	Replication-Transcription	Homo sapiens
	393	NODE_1_length_2628_cov_126.296081_1_3_1565	521	978	0.99	6	2	33.33	6464	Prokaryotic-viral	Prokaryotic-viral	Variaty	Prokaryotic-viral	Other-Functions	Bacteria-Archaeal
	394	NODE_1_length_26564_cov_32.026892_1_2_10174	3390	83	1	78	78	100	1446	Coronaviridae	Coronaviridae	Betacoronavirus	RNA-dependent RNA polymerase	Replication-Transcription	Homo sapiens
	395	NODE_1_length_26564_cov_32.026892_2_10171_18306	2711	83	1	61	61	100	1446	Coronaviridae	Coronaviridae	Betacoronavirus	RNA-dependent RNA polymerase	Replication-Transcription	Homo sapiens
	396	NODE_1_length_26564_cov_32.026892_3_18339_19358	339	255	1	1	1	100	325	Coronaviridae	Coronaviridae	Betacoronavirus	hemagglutinin-esterase	Hemagglutinin	Homo sapiens
	397	NODE_1_length_26564_cov_32.026892_4_19581_23636	1351	123	1	27	27	100	886	Coronaviridae	Coronaviridae	Betacoronavirus	spike glycoprotein	Structural-Envelope	Homo sapiens
	398	NODE_1_length_26564_cov_32.026892_8_24928_26253	441	218	1	4	4	100	405	Coronaviridae	Coronaviridae	Betacoronavirus	nucleocapsid protein	Structural-Envelope	Homo sapiens
	399	NODE_1_length_27570_cov_17.447291_1_325_12507	4060	94	1	94	94	100	1217	Coronaviridae	Coronaviridae	Alphacoronavirus	polyprotein	Replication-Transcription	Sus scrofa
	400	NODE_1_length_27570_cov_17.447291_2_12597_20513	2638	94	1	59	59	100	1217	Coronaviridae	Coronaviridae	Alphacoronavirus	polyprotein	Replication-Transcription	Sus scrofa
	401	NODE_1_length_27570_cov_17.447291_3_20588_24577	1329	36	1	26	24	92.31	3663	Coronaviridae	Coronaviridae	Alphacoronavirus	spike protein	Structural-Envelope	Sus scrofa
	402	NODE_1_length_27570_cov_17.447291_6_26168_27301	377	514	1	2	2	100	125	Coronaviridae	Coronaviridae	Alphacoronavirus	nucleocapsid protein	Other-Functions	Homo sapiens
	403	NODE_1_length_3982_cov_20.316968_2_912_2420	502	687	0.97	6	5	83.33	71	Tombusviridae	Tombusviridae	Gammacarmovirus	replicase	Other-Functions	Cucurbitaceae
	404	NODE_1_length_3982_cov_20.316968_4_2616_3944	442	978	0.99	4	1	25	6464	Prokaryotic-viral	Prokaryotic-viral	Variaty	Prokaryotic-viral	Other-Functions	Bacteria-Archaeal
	405	NODE_1_length_4359_cov_13.532273_2_597_1805	402	323	1	3	3	100	320	Papillomaviridae	Papillomaviridae	Gammapapillomavirus	E2 protein	Other-Functions	Homo sapiens
	406	NODE_1_length_4359_cov_13.532273_3_1747_3567	606	85	1	8	8	100	1349	Papillomaviridae	Papillomaviridae	Alphapapillomavirus	early E1	Replication-Transcription	Homo sapiens
	407	NODE_1_length_5444_cov_5.040979_2_799_2070	423	260	1	4	4	100	311	Polyomaviridae	Polyomaviridae	Alphapolyomavirus	VP1-capsid	Structural-Envelope	Homo sapiens
	408	NODE_1_length_5444_cov_5.040979_3_2146_3387	413	593	1	3	3	100	97	Polyomaviridae	Polyomaviridae	Alphapolyomavirus	large T antigen	Other-Functions	Homo sapiens
	409	NODE_1_length_7148_cov_43.738058_1_2_7147	2382	1	1	53	53	100	12115	Coronaviridae	Coronaviridae-Herpesviridae-Orthomyxoviridae-Filoviridae-Flaviviridae-Astroviridae-Caliciviridae-Paramyxoviridae-Reoviridae-Retroviridae	Betacoronavirus	ORF1ab polyprotein	Other-Functions	Homo sapiens
	410	NODE_1_length_7281_cov_15.486030_4_1796_3607	603	85	1	8	8	100	1349	Papillomaviridae	Papillomaviridae	Alphapapillomavirus	early E1	Replication-Transcription	Homo sapiens
	411	NODE_1_length_7281_cov_15.486030_5_3594_4727	377	323	1	2	2	100	320	Papillomaviridae	Papillomaviridae	Gammapapillomavirus	E2 protein	Other-Functions	Homo sapiens
	412	NODE_1_length_7281_cov_15.486030_6_4730_6307	525	216	1	6	6	100	407	Papillomaviridae	Papillomaviridae	Gammapapillomavirus	L2 protein-capsid	Other-Functions	Homo sapiens
	413	NODE_1_length_7281_cov_15.486030_7_6319_7281	321	78	1	1	1	100	1560	Papillomaviridae	Papillomaviridae	Deltapapillomavirus	capsid L1	Structural-Envelope	Homo sapiens
	414	NODE_1_length_7405_cov_8.032771_5_1576_3396	606	85	1	8	8	100	1349	Papillomaviridae	Papillomaviridae	Alphapapillomavirus	early E1	Replication-Transcription	Homo sapiens
	415	NODE_1_length_7405_cov_8.032771_6_3338_4546	402	323	1	3	3	100	320	Papillomaviridae	Papillomaviridae	Gammapapillomavirus	E2 protein	Other-Functions	Homo sapiens
	416	NODE_1_length_7405_cov_8.032771_7_4548_6113	521	216	1	6	6	100	407	Papillomaviridae	Papillomaviridae	Gammapapillomavirus	L2 protein-capsid	Other-Functions	Homo sapiens
	417	NODE_1_length_7405_cov_8.032771_8_6129_7403	425	78	1	4	4	100	1560	Papillomaviridae	Papillomaviridae	Deltapapillomavirus	capsid L1	Structural-Envelope	Homo sapiens
	418	NODE_1_length_7405_cov_8.824313_2_517_2067	516	78	1	6	6	100	1560	Papillomaviridae	Papillomaviridae	Deltapapillomavirus	capsid L1	Structural-Envelope	Homo sapiens
	419	NODE_1_length_7405_cov_8.824313_3_2083_3648	521	216	1	6	6	100	407	Papillomaviridae	Papillomaviridae	Gammapapillomavirus	L2 protein-capsid	Other-Functions	Homo sapiens
	420	NODE_1_length_7405_cov_8.824313_4_3650_4858	402	323	1	3	3	100	320	Papillomaviridae	Papillomaviridae	Gammapapillomavirus	E2 protein	Other-Functions	Homo sapiens
	421	NODE_1_length_7405_cov_8.824313_5_4800_6620	606	85	1	8	8	100	1349	Papillomaviridae	Papillomaviridae	Alphapapillomavirus	early E1	Replication-Transcription	Homo sapiens
	422	NODE_1_length_9311_cov_1403.948380_1_1_2517	838	1	1	14	14	100	12115	Coronaviridae	Coronaviridae-Herpesviridae-Orthomyxoviridae-Filoviridae-Flaviviridae-Astroviridae-Caliciviridae-Paramyxoviridae-Reoviridae-Retroviridae	Betacoronavirus	ORF1ab polyprotein	Other-Functions	Homo sapiens
	423	NODE_1_length_9311_cov_1403.948380_2_2802_9311	2170	1	1	47	47	100	12115	Coronaviridae	Coronaviridae-Herpesviridae-Orthomyxoviridae-Filoviridae-Flaviviridae-Astroviridae-Caliciviridae-Paramyxoviridae-Reoviridae-Retroviridae	Betacoronavirus	ORF1ab polyprotein	Other-Functions	Homo sapiens
	424	NODE_10_length_1367_cov_24.749240_1_302_1366	355	1	1	2	2	100	12115	Coronaviridae	Coronaviridae-Herpesviridae-Orthomyxoviridae-Filoviridae-Flaviviridae-Astroviridae-Caliciviridae-Paramyxoviridae-Reoviridae-Retroviridae	Betacoronavirus	ORF1ab polyprotein	Other-Functions	Homo sapiens
	425	NODE_10_length_2841_cov_1750.758719_2_797_2512	571	462	1	7	6	85.71	140	Anelloviridae	Anelloviridae	Betatorquevirus	ORF1	Other-Functions	Homo sapiens
	426	NODE_10_length_931_cov_53.476136_1_1_930	310	57	1	1	1	100	2785	Flaviviridae	Flaviviridae-Baculoviridae-Mimiviridae-Phycodnaviridae-Marseilleviridae	Pestivirus	polyprotein	Polyprotein	Bos taurus
	427	NODE_104_length_980_cov_33.079249_1_1_960	319	215	1	1	1	100	408	Virgaviridae	Virgaviridae	Tobamovirus	RNA-dependent RNA polymerase	Replication-Transcription	Solanum lycopersicum
	428	NODE_107_length_1739_cov_144.461583_1_421_1737	439	979	1	4	2	50	7561	Non-Viral	Non-Viral	Non-Viral	Non-Viral	Other-Functions	Non-Viral
	429	NODE_107_length_7267_cov_50.006228_1_2_7267	2422	1	1	54	54	100	12115	Coronaviridae	Coronaviridae-Herpesviridae-Orthomyxoviridae-Filoviridae-Flaviviridae-Astroviridae-Caliciviridae-Paramyxoviridae-Reoviridae-Retroviridae	Betacoronavirus	ORF1ab polyprotein	Other-Functions	Homo sapiens
	430	NODE_1083_length_1379_cov_8.109720_2_465_1379	305	55	0.95	1	1	100	2496	Papillomaviridae	Papillomaviridae	Alphapapillomavirus	L1	Other-Functions	Homo sapiens
	431	NODE_1083_length_2125_cov_356.165875_1_1_1776	591	3	1	8	8	100	7401	Coronaviridae	Coronaviridae-Reoviridae	Betacoronavirus	surface glycoprotein	Structural-Envelope	Homo sapiens
	432	NODE_10949_length_1219_cov_4.451586_2_298_1218	306	979	0.86	1	1	100	7561	Non-Viral	Non-Viral	Non-Viral	Non-Viral	Other-Functions	Non-Viral
	433	NODE_11_length_1152_cov_45.725022_1_3_1151	383	962	1	3	1	33.33	33	Mimiviridae	Mimiviridae-Phycodnaviridae	Mimivirus	isoleucyl-tRNA synthetase	Replication-Transcription	Acanthamoeba castellanii
	434	NODE_11_length_1662_cov_14.075564_1_22_1572	516	78	1	6	6	100	1560	Papillomaviridae	Papillomaviridae	Deltapapillomavirus	capsid L1	Structural-Envelope	Homo sapiens
	435	NODE_11_length_915_cov_17.296296_1_2_913	304	979	1	1	1	100	7561	Non-Viral	Non-Viral	Non-Viral	Non-Viral	Other-Functions	Non-Viral
	436	NODE_11091_length_2775_cov_5.549020_2_1072_2475	467	307	1	5	5	100	238	Orthoherpesviridae	Herpesviridae	Cytomegalovirus	glycoprotein O	Structural-Envelope	Homo sapiens
	437	NODE_11233_length_2648_cov_25.271412_3_1393_2646	417	78	1	3	3	100	1560	Papillomaviridae	Papillomaviridae	Deltapapillomavirus	capsid L1	Structural-Envelope	Homo sapiens
	438	NODE_118_length_7613_cov_17.157346_3_768_2585	605	85	1	8	8	100	1349	Papillomaviridae	Papillomaviridae	Alphapapillomavirus	early E1	Replication-Transcription	Homo sapiens
	439	NODE_118_length_7613_cov_17.157346_5_4073_5632	519	561	1	6	6	100	111	Papillomaviridae	Papillomaviridae	Betapapillomavirus	L2	Other-Functions	Homo sapiens
	440	NODE_118_length_7613_cov_17.157346_6_5648_7204	518	78	1	6	6	100	1560	Papillomaviridae	Papillomaviridae	Deltapapillomavirus	capsid L1	Structural-Envelope	Homo sapiens
	441	NODE_11979_length_2124_cov_164.868283_1_3_1775	590	3	1	8	8	100	7401	Coronaviridae	Coronaviridae-Reoviridae	Betacoronavirus	surface glycoprotein	Structural-Envelope	Homo sapiens
	442	NODE_123_length_3200_cov_127.220639_1_2_2491	829	1	1	14	14	100	12115	Coronaviridae	Coronaviridae-Herpesviridae-Orthomyxoviridae-Filoviridae-Flaviviridae-Astroviridae-Caliciviridae-Paramyxoviridae-Reoviridae-Retroviridae	Betacoronavirus	ORF1ab polyprotein	Other-Functions	Homo sapiens
	443	NODE_125_length_950_cov_6.297094_1_2_949	316	119	0.99	1	1	100	906	Flaviviridae	Flaviviridae	Pestivirus	polyprotein	Polyprotein	Sus scrofa
	444	NODE_1252_length_1127_cov_220.440325_1_3_1127	375	979	1	2	2	100	7561	Non-Viral	Non-Viral	Non-Viral	Non-Viral	Other-Functions	Non-Viral
	445	NODE_126_length_2129_cov_5.079502_1_86_1678	530	978	0.99	6	2	33.33		Prokaryotic-viral	Prokaryotic-viral	Variaty	Prokaryotic-viral	Other-Functions	Bacteria-Archaeal
	446	NODE_12732_length_1225_cov_5.790698_1_1_1224	408	457	1	3	3	100	141	Orthoherpesviridae	Herpesviridae	Cytomegalovirus	capsid portal protein	Structural-Envelope	Homo sapiens
	447	NODE_130_length_1892_cov_82.013434_1_2_1891	630	1	1	9	9	100	12115	Coronaviridae	Coronaviridae-Herpesviridae-Orthomyxoviridae-Filoviridae-Flaviviridae-Astroviridae-Caliciviridae-Paramyxoviridae-Reoviridae-Retroviridae	Betacoronavirus	ORF1ab polyprotein	Other-Functions	Homo sapiens
	448	NODE_1305_length_1264_cov_12.154465_2_92_1264	390	637	1	3	3	100	84	Solemoviridae	Solemoviridae-Luteoviridae-Geminiviridae	Polerovirus	P1	Other-Functions	Capsicum annuum
	449	NODE_131_length_3842_cov_5.621303_4_1239_3059	606	85	1	8	8	100	1349	Papillomaviridae	Papillomaviridae	Alphapapillomavirus	early E1	Replication-Transcription	Homo sapiens
	450	NODE_133_length_1899_cov_186.982428_1_1_1899	633	1	1	9	9	100	12115	Coronaviridae	Coronaviridae-Herpesviridae-Orthomyxoviridae-Filoviridae-Flaviviridae-Astroviridae-Caliciviridae-Paramyxoviridae-Reoviridae-Retroviridae	Betacoronavirus	ORF1ab polyprotein	Other-Functions	Homo sapiens
	451	NODE_1331_length_3550_cov_18.262964_1_36_1586	516	78	1	6	6	100	1560	Papillomaviridae	Papillomaviridae	Deltapapillomavirus	capsid L1	Structural-Envelope	Homo sapiens
	452	NODE_1331_length_3550_cov_18.262964_2_1602_3167	521	216	1	6	6	100	407	Papillomaviridae	Papillomaviridae	Gammapapillomavirus	L2 protein-capsid	Other-Functions	Homo sapiens
	453	NODE_136_length_907_cov_5.606095_1_2_907	302	179	1	1	1	100	553	Retroviridae	Retroviridae	Gammaretrovirus	gag-pol polyprotein gPr80	Structural-Envelope	Mus musculus
	454	NODE_137_length_1589_cov_42.150834_1_2_1588	529	979	0.93	6	3	50	7561	Non-Viral	Non-Viral	Non-Viral	Non-Viral	Other-Functions	Non-Viral
	455	NODE_14_length_1501_cov_37.935862_1_338_1501	387	398	1	3	2	66.67	304	Anelloviridae	Anelloviridae	Alphatorquevirus	ORF1	Other-Functions	Homo sapiens
	456	NODE_14_length_1824_cov_53.250423_1_1_1824	608	83	1	8	8	100	1446	Coronaviridae	Coronaviridae	Betacoronavirus	RNA-dependent RNA polymerase	Replication-Transcription	Homo sapiens
	457	NODE_141_length_2124_cov_72.006721_2_350_2122	590	3	1	8	8	100	7401	Coronaviridae	Coronaviridae-Reoviridae	Betacoronavirus	surface glycoprotein	Structural-Envelope	Homo sapiens
	458	NODE_141_length_4206_cov_38.976766_3_938_2992	684	978	0.96	10	3	30	6464	Prokaryotic-viral	Prokaryotic-viral	Variaty	Prokaryotic-viral	Other-Functions	Bacteria-Archaeal
	459	NODE_145_length_2160_cov_37.561945_2_192_1505	437	978	0.98	4	4	100	6464	Prokaryotic-viral	Prokaryotic-viral	Variaty	Prokaryotic-viral	Other-Functions	Bacteria-Archaeal
	460	NODE_15_length_1484_cov_8.337055_1_2_1462	486	10	1	5	5	100	32162	Picornaviridae	Picornaviridae-Retroviridae	Enterovirus	polyprotein	Polyprotein	Homo sapiens
	461	NODE_15_length_7438_cov_15.293785_1_735_7364	2209	10	1	48	48	100	32162	Picornaviridae	Picornaviridae-Retroviridae	Enterovirus	polyprotein	Polyprotein	Homo sapiens
	462	NODE_151_length_1418_cov_202.307190_1_97_1416	440	245	0.99	4	2	50	343	Closteroviridae	Closteroviridae	Crinivirus	heat shock protein 70	Stress-Response	Solanum lycopersicum
	463	NODE_152_length_3187_cov_107.228048_1_58_3186	1042	1	1	19	19	100	12115	Coronaviridae	Coronaviridae-Herpesviridae-Orthomyxoviridae-Filoviridae-Flaviviridae-Astroviridae-Caliciviridae-Paramyxoviridae-Reoviridae-Retroviridae	Betacoronavirus	ORF1ab polyprotein	Other-Functions	Homo sapiens
	464	NODE_1527_length_961_cov_6.646809_1_2_961	320	3	1	1	1	100	7401	Coronaviridae	Coronaviridae-Reoviridae	Betacoronavirus	surface glycoprotein	Structural-Envelope	Homo sapiens
	465	NODE_15924_length_7373_cov_10.147171_2_721_1929	402	323	1	3	3	100	320	Papillomaviridae	Papillomaviridae	Gammapapillomavirus	E2 protein	Other-Functions	Homo sapiens
	466	NODE_15924_length_7373_cov_10.147171_3_1871_3691	606	85	1	8	8	100	1349	Papillomaviridae	Papillomaviridae	Alphapapillomavirus	early E1	Replication-Transcription	Homo sapiens
	467	NODE_15924_length_7373_cov_10.147171_7_4942_6492	516	78	1	6	6	100	1560	Papillomaviridae	Papillomaviridae	Deltapapillomavirus	capsid L1	Structural-Envelope	Homo sapiens
	468	NODE_16_length_4735_cov_131.095672_1_1_1671	556	49	1	7	7	100	2823	Paramyxoviridae	Paramyxoviridae	Morbillivirus	nucleoprotein	Structural-Envelope	Homo sapiens
	469	NODE_16_length_4735_cov_131.095672_2_1793_3316	507	125	1	6	6	100	853	Paramyxoviridae	Paramyxoviridae	Morbillivirus	phosphoprotein	Other-Functions	Homo sapiens
	470	NODE_16_length_4735_cov_131.095672_3_3424_4431	335	169	1	1	1	100	613	Paramyxoviridae	Paramyxoviridae	Morbillivirus	matrix protein	Structural-Envelope	Homo sapiens
	471	NODE_16_length_924_cov_4.643411_1_1_924	308	85	1	1	1	100	1349	Papillomaviridae	Papillomaviridae	Alphapapillomavirus	early E1	Replication-Transcription	Homo sapiens
	472	NODE_164_length_4203_cov_505.418309_2_412_1671	419	14	1	3	3	100	21781	Coronaviridae	Coronaviridae	Betacoronavirus	nucleocapsid phosphoprotein	Structural-Envelope	Homo sapiens
	473	NODE_1645_length_1006_cov_13.889231_1_1_909	302	979	1	1	1	100	7561	Non-Viral	Non-Viral	Non-Viral	Non-Viral	Other-Functions	Non-Viral
	474	NODE_17_length_1436_cov_3.830325_1_1_1434	478	304	1	5	5	100	244	Anelloviridae	Anelloviridae	Alphatorquevirus	ORF1	Hypothetical	Homo sapiens
	475	NODE_17_length_4792_cov_12.593783_2_785_2251	488	215	1	5	5	100	408	Virgaviridae	Virgaviridae	Tobamovirus	RNA-dependent RNA polymerase	Replication-Transcription	Solanum lycopersicum
	476	NODE_17_length_4792_cov_12.593783_3_2270_4792	840	215	1	14	14	100	408	Virgaviridae	Virgaviridae	Tobamovirus	RNA-dependent RNA polymerase	Replication-Transcription	Solanum lycopersicum
	477	NODE_17056_length_2250_cov_6.433378_2_669_2219	516	78	1	6	6	100	1560	Papillomaviridae	Papillomaviridae	Deltapapillomavirus	capsid L1	Structural-Envelope	Homo sapiens
	478	NODE_18_length_1323_cov_34.810535_1_223_1323	367	83	1	2	2	100	1446	Coronaviridae	Coronaviridae	Betacoronavirus	RNA-dependent RNA polymerase	Replication-Transcription	Homo sapiens
	479	NODE_18115_length_6058_cov_11.478218_1_1_3114	1037	215	1	19	19	100	408	Virgaviridae	Virgaviridae	Tobamovirus	RNA-dependent RNA polymerase	Replication-Transcription	Solanum lycopersicum
	480	NODE_18115_length_6058_cov_11.478218_2_3133_4614	493	215	1	5	5	100	408	Virgaviridae	Virgaviridae	Tobamovirus	RNA-dependent RNA polymerase	Replication-Transcription	Solanum lycopersicum
	481	NODE_183_length_3227_cov_310.794413_1_2_2944	981	1	1	18	18	100	12115	Coronaviridae	Coronaviridae-Herpesviridae-Orthomyxoviridae-Filoviridae-Flaviviridae-Astroviridae-Caliciviridae-Paramyxoviridae-Reoviridae-Retroviridae	Betacoronavirus	ORF1ab polyprotein	Other-Functions	Homo sapiens
	482	NODE_188_length_2441_cov_39.885892_1_2_2188	728	304	1	11	11	100	244	Anelloviridae	Anelloviridae	Alphatorquevirus	ORF1	Hypothetical	Homo sapiens
	483	NODE_19_length_1341_cov_4.558915_1_1_1341	447	304	1	4	3	75	244	Anelloviridae	Anelloviridae	Alphatorquevirus	ORF1	Hypothetical	Homo sapiens
	484	NODE_19_length_3351_cov_164.908108_2_312_1319	335	169	1	1	1	100	613	Paramyxoviridae	Paramyxoviridae	Morbillivirus	matrix protein	Structural-Envelope	Homo sapiens
	485	NODE_19_length_3351_cov_164.908108_3_1427_2950	507	125	1	6	6	100	853	Paramyxoviridae	Paramyxoviridae	Morbillivirus	phosphoprotein	Other-Functions	Homo sapiens
	486	NODE_19_length_7395_cov_12.570302_2_711_2261	516	78	1	6	6	100	1560	Papillomaviridae	Papillomaviridae	Deltapapillomavirus	capsid L1	Structural-Envelope	Homo sapiens
	487	NODE_19_length_7395_cov_12.570302_6_3512_5332	606	85	1	8	8	100	1349	Papillomaviridae	Papillomaviridae	Alphapapillomavirus	early E1	Replication-Transcription	Homo sapiens
	488	NODE_19_length_7395_cov_12.570302_7_5274_6482	402	323	1	3	3	100	320	Papillomaviridae	Papillomaviridae	Gammapapillomavirus	E2 protein	Other-Functions	Homo sapiens
	489	NODE_19_length_7395_cov_12.570302_8_6484_7395	304	216	1	1	1	100	407	Papillomaviridae	Papillomaviridae	Gammapapillomavirus	L2 protein-capsid	Other-Functions	Homo sapiens
	490	NODE_191_length_995_cov_5.658111_1_1_993	331	78	1	1	1	100	1560	Papillomaviridae	Papillomaviridae	Deltapapillomavirus	capsid L1	Structural-Envelope	Homo sapiens
	491	NODE_1955_length_1439_cov_8.669252_2_359_1432	357	112	1	2	1	50	972	Peribunyaviridae	Peribunyaviridae	Orthobunyavirus	polyprotein	Polyprotein	Homo sapiens
	492	NODE_1959_length_1144_cov_90.821396_1_3_1142	380	57	1	2	2	100	2785	Flaviviridae	Flaviviridae-Baculoviridae-Mimiviridae-Phycodnaviridae-Marseilleviridae	Pestivirus	polyprotein	Polyprotein	Bos taurus
	493	NODE_1971_length_1748_cov_26.946149_1_362_1537	391	189	1	3	1	33.33	498	Picornaviridae	Picornaviridae	Kobuvirus	polyprotein	Polyprotein	Homo sapiens
	494	NODE_2_length_1148_cov_6.724933_1_3_1124	373	78	1	2	2	100	1560	Papillomaviridae	Papillomaviridae	Deltapapillomavirus	capsid L1	Structural-Envelope	Homo sapiens
	495	NODE_2_length_1180_cov_9.326838_1_95_1138	347	978	0.87	2	2	100	6464	Prokaryotic-viral	Prokaryotic-viral	Variaty	Prokaryotic-viral	Other-Functions	Bacteria-Archaeal
	496	NODE_2_length_1189_cov_62.898067_1_3_1187	395	979	1	3	1	33.33	7561	Non-Viral	Non-Viral	Non-Viral	Non-Viral	Other-Functions	Non-Viral
	497	NODE_2_length_2196_cov_10.427506_1_1_2196	732	1	1	11	11	100	12115	Coronaviridae	Coronaviridae-Herpesviridae-Orthomyxoviridae-Filoviridae-Flaviviridae-Astroviridae-Caliciviridae-Paramyxoviridae-Reoviridae-Retroviridae	Betacoronavirus	ORF1ab polyprotein	Other-Functions	Homo sapiens
	498	NODE_2_length_2856_cov_8.754011_2_62_1654	530	978	0.99	6	2	33.33	6464	Prokaryotic-viral	Prokaryotic-viral	Variaty	Prokaryotic-viral	Other-Functions	Bacteria-Archaeal
	499	NODE_2_length_4222_cov_66.895708_1_1_4221	1407	1	1	28	28	100	12115	Coronaviridae	Coronaviridae-Herpesviridae-Orthomyxoviridae-Filoviridae-Flaviviridae-Astroviridae-Caliciviridae-Paramyxoviridae-Reoviridae-Retroviridae	Betacoronavirus	ORF1ab polyprotein	Other-Functions	Homo sapiens
	500	NODE_2_length_7731_cov_1037.754297_1_3_7730	2576	1	1	57	57	100	12115	Coronaviridae	Coronaviridae-Herpesviridae-Orthomyxoviridae-Filoviridae-Flaviviridae-Astroviridae-Caliciviridae-Paramyxoviridae-Reoviridae-Retroviridae	Betacoronavirus	ORF1ab polyprotein	Other-Functions	Homo sapiens
	501	NODE_20_length_1064_cov_5.805421_1_1_1062	354	215	1	2	2	100	408	Virgaviridae	Virgaviridae	Tobamovirus	RNA-dependent RNA polymerase	Replication-Transcription	Solanum lycopersicum
	502	NODE_2019_length_7271_cov_22.513555_1_2_1519	506	85	1	6	6	100	1349	Papillomaviridae	Papillomaviridae	Alphapapillomavirus	early E1	Replication-Transcription	Homo sapiens
	503	NODE_2019_length_7271_cov_22.513555_4_2667_4226	519	78	1	6	6	100	1560	Papillomaviridae	Papillomaviridae	Deltapapillomavirus	capsid L1	Structural-Envelope	Homo sapiens
	504	NODE_2019_length_7271_cov_22.513555_5_4238_5815	525	216	1	6	6	100	407	Papillomaviridae	Papillomaviridae	Gammapapillomavirus	L2 protein-capsid	Other-Functions	Homo sapiens
	505	NODE_2019_length_7271_cov_22.513555_6_5818_6951	377	323	1	2	2	100	320	Papillomaviridae	Papillomaviridae	Gammapapillomavirus	E2 protein	Other-Functions	Homo sapiens
	506	NODE_20206_length_4402_cov_7.929925_1_1_1698	566	660	1	7	7	100	77	Orthoherpesviridae	Herpesviridae	Cytomegalovirus	protein US26	Structural-Envelope	Homo sapiens
	507	NODE_20206_length_4402_cov_7.929925_3_3363_4400	346	532	0.98	2	1	50	119	Tobaniviridae	Tobaniviridae	Torovirus	polyprotein 1a	Polyprotein	Sus scrofa
	508	NODE_205_length_957_cov_9.697650_1_1_957	319	462	1	1	1	100	140	Anelloviridae	Anelloviridae	Betatorquevirus	ORF1	Other-Functions	Homo sapiens
	509	NODE_220_length_1582_cov_9.597679_1_3_1580	526	962	0.94	6	2	33.33	33	Mimiviridae	Mimiviridae-Phycodnaviridae	Mimivirus	isoleucyl-tRNA synthetase	Replication-Transcription	Acanthamoeba castellanii
	510	NODE_2235_length_915_cov_8.089485_1_3_914	304	1	1	1	1	100	12115	Coronaviridae	Coronaviridae-Herpesviridae-Orthomyxoviridae-Filoviridae-Flaviviridae-Astroviridae-Caliciviridae-Paramyxoviridae-Reoviridae-Retroviridae	Betacoronavirus	ORF1ab polyprotein	Other-Functions	Homo sapiens
	511	NODE_226_length_4232_cov_135.232011_1_3_4232	1410	1	1	28	28	100	12115	Coronaviridae	Coronaviridae-Herpesviridae-Orthomyxoviridae-Filoviridae-Flaviviridae-Astroviridae-Caliciviridae-Paramyxoviridae-Reoviridae-Retroviridae	Betacoronavirus	ORF1ab polyprotein	Other-Functions	Homo sapiens
	512	NODE_227_length_1086_cov_13.938389_1_3_1004	334	979	0.99	1	1	100	7561	Non-Viral	Non-Viral	Non-Viral	Non-Viral	Other-Functions	Non-Viral
	513	NODE_2286_length_1728_cov_5.482132_1_1_1728	576	23	1	7	7	100	7726	Sedoreoviridae	Reoviridae	Rotavirus	VP4	Structural-Envelope	Homo sapiens
	514	NODE_232_length_3186_cov_79.411058_1_58_3186	1042	1	1	19	19	100	12115	Coronaviridae	Coronaviridae-Herpesviridae-Orthomyxoviridae-Filoviridae-Flaviviridae-Astroviridae-Caliciviridae-Paramyxoviridae-Reoviridae-Retroviridae	Betacoronavirus	ORF1ab polyprotein	Other-Functions	Homo sapiens
	515	NODE_2358_length_2183_cov_6.842738_2_382_1947	521	216	1	6	6	100	407	Papillomaviridae	Papillomaviridae	Gammapapillomavirus	L2 protein-capsid	Other-Functions	Homo sapiens
	516	NODE_238_length_1835_cov_44.062639_1_2_1834	611	53	1	8	7	87.5	2623	Flaviviridae	Flaviviridae	Hepacivirus	polyprotein	Polyprotein	Homo sapiens
	517	NODE_2388_length_5434_cov_7.242907_2_186_1457	423	260	1	4	4	100	311	Polyomaviridae	Polyomaviridae	Alphapolyomavirus	VP1-capsid	Structural-Envelope	Homo sapiens
	518	NODE_2388_length_5434_cov_7.242907_6_4262_5434	391	593	1	3	3	100	97	Polyomaviridae	Polyomaviridae	Alphapolyomavirus	large T antigen	Other-Functions	Homo sapiens
	519	NODE_239_length_1330_cov_107.035141_1_2_1063	354	1	1	2	2	100	12115	Coronaviridae	Coronaviridae-Herpesviridae-Orthomyxoviridae-Filoviridae-Flaviviridae-Astroviridae-Caliciviridae-Paramyxoviridae-Reoviridae-Retroviridae	Betacoronavirus	ORF1ab polyprotein	Other-Functions	Homo sapiens
	520	NODE_23969_length_3146_cov_9.235200_4_1389_2657	422	444	1	4	4	100	146	Orthoherpesviridae	Herpesviridae	Cytomegalovirus	regulatory protein IE1	Regulation-Control	Homo sapiens
	521	NODE_24_length_908_cov_9.922210_1_3_908	302	215	1	1	1	100	408	Virgaviridae	Virgaviridae	Tobamovirus	RNA-dependent RNA polymerase	Replication-Transcription	Solanum lycopersicum
	522	NODE_247_length_905_cov_85.141204_1_3_905	301	979	0.98	1	1	100	7561	Non-Viral	Non-Viral	Non-Viral	Non-Viral	Other-Functions	Non-Viral
	523	NODE_248_length_1075_cov_32.924099_1_64_1074	337	210	1	1	1	100	413	Tospoviridae	Tospoviridae-Peribunyaviridae	Orthotospovirus	glycoprotein precursor	Glycoprotein	Solanum lycopersicum
	524	NODE_248_length_2130_cov_65.107160_1_3_1781	592	3	1	8	8	100	7401	Coronaviridae	Coronaviridae-Reoviridae	Betacoronavirus	surface glycoprotein	Structural-Envelope	Homo sapiens
	525	NODE_2547_length_1103_cov_5.349353_2_158_1075	305	236	0.99	1	1	100	359	Iflaviridae	Iflaviridae-Totiviridae-Dicistroviridae	Iflavirus	polyprotein	Polyprotein	Apis mellifera
	526	NODE_26_length_2539_cov_6.358852_1_3_923	307	215	1	1	1	100	408	Virgaviridae	Virgaviridae	Tobamovirus	RNA-dependent RNA polymerase	Replication-Transcription	Solanum lycopersicum
	527	NODE_26_length_2539_cov_6.358852_2_942_2537	531	215	1	6	6	100	408	Virgaviridae	Virgaviridae	Tobamovirus	RNA-dependent RNA polymerase	Replication-Transcription	Solanum lycopersicum
	528	NODE_263_length_7375_cov_20.128230_2_334_1542	402	323	1	3	3	100	320	Papillomaviridae	Papillomaviridae	Gammapapillomavirus	E2 protein	Other-Functions	Homo sapiens
	529	NODE_263_length_7375_cov_20.128230_3_1544_3109	521	216	1	6	6	100	407	Papillomaviridae	Papillomaviridae	Gammapapillomavirus	L2 protein-capsid	Other-Functions	Homo sapiens
	530	NODE_263_length_7375_cov_20.128230_4_3125_4675	516	78	1	6	6	100	1560	Papillomaviridae	Papillomaviridae	Deltapapillomavirus	capsid L1	Structural-Envelope	Homo sapiens
	531	NODE_263_length_7375_cov_20.128230_8_5926_7374	483	85	1	5	5	100	1349	Papillomaviridae	Papillomaviridae	Alphapapillomavirus	early E1	Replication-Transcription	Homo sapiens
	532	NODE_2719_length_7407_cov_33.204176_2_413_1978	521	216	1	6	6	100	407	Papillomaviridae	Papillomaviridae	Gammapapillomavirus	L2 protein-capsid	Other-Functions	Homo sapiens
	533	NODE_2719_length_7407_cov_33.204176_3_1994_3544	516	78	1	6	6	100	1560	Papillomaviridae	Papillomaviridae	Deltapapillomavirus	capsid L1	Structural-Envelope	Homo sapiens
	534	NODE_2719_length_7407_cov_33.204176_7_4795_6615	606	85	1	8	8	100	1349	Papillomaviridae	Papillomaviridae	Alphapapillomavirus	early E1	Replication-Transcription	Homo sapiens
	535	NODE_275_length_2421_cov_70.469456_1_2_2419	806	979	1	13	3	23.08	7561	Non-Viral	Non-Viral	Non-Viral	Non-Viral	Other-Functions	Non-Viral
	536	NODE_2756_length_3039_cov_5.355865_1_2_1810	603	85	1	8	8	100	1349	Papillomaviridae	Papillomaviridae	Alphapapillomavirus	early E1	Replication-Transcription	Homo sapiens
	537	NODE_28_length_3224_cov_6.859507_2_705_2525	606	85	1	8	8	100	1349	Papillomaviridae	Papillomaviridae	Alphapapillomavirus	early E1	Replication-Transcription	Homo sapiens
	538	NODE_28096_length_1044_cov_5.040078_1_2_1042	347	545	1	2	2	100	116	Orthoherpesviridae	Herpesviridae	Cytomegalovirus	major capsid protein	Structural-Envelope	Homo sapiens
	539	NODE_293_length_2123_cov_57.923882_2_350_2122	590	3	1	8	8	100	7401	Coronaviridae	Coronaviridae-Reoviridae	Betacoronavirus	surface glycoprotein	Structural-Envelope	Homo sapiens
	540	NODE_3_length_1540_cov_77.933512_1_1_1539	513	57	1	6	6	100	2785	Flaviviridae	Flaviviridae-Baculoviridae-Mimiviridae-Phycodnaviridae-Marseilleviridae	Pestivirus	polyprotein	Polyprotein	Bos taurus
	541	NODE_3_length_1662_cov_9.147471_1_22_1572	516	78	1	6	6	100	1560	Papillomaviridae	Papillomaviridae	Deltapapillomavirus	capsid L1	Structural-Envelope	Homo sapiens
	542	NODE_3_length_4144_cov_105.824823_5_2533_3792	419	14	1	3	3	100	21781	Coronaviridae	Coronaviridae	Betacoronavirus	nucleocapsid phosphoprotein	Structural-Envelope	Homo sapiens
	543	NODE_3_length_4162_cov_48.005595_6_2561_3820	419	14	1	3	3	100	21781	Coronaviridae	Coronaviridae	Betacoronavirus	nucleocapsid phosphoprotein	Structural-Envelope	Homo sapiens
	544	NODE_3_length_4179_cov_119.596657_1_388_1647	419	14	1	3	3	100	21781	Coronaviridae	Coronaviridae	Betacoronavirus	nucleocapsid phosphoprotein	Structural-Envelope	Homo sapiens
	545	NODE_3_length_4231_cov_57.525837_1_346_1605	419	14	1	3	3	100	21781	Coronaviridae	Coronaviridae	Betacoronavirus	nucleocapsid phosphoprotein	Structural-Envelope	Homo sapiens
	546	NODE_3_length_5591_cov_23.948474_3_1465_2943	492	215	1	5	5	100	408	Virgaviridae	Virgaviridae	Tobamovirus	RNA-dependent RNA polymerase	Replication-Transcription	Solanum lycopersicum
	547	NODE_3_length_5591_cov_23.948474_4_2962_5589	875	215	1	15	15	100	408	Virgaviridae	Virgaviridae	Tobamovirus	RNA-dependent RNA polymerase	Replication-Transcription	Solanum lycopersicum
	548	NODE_3_length_6294_cov_1295.980939_1_2_1786	594	3	1	8	8	100	7401	Coronaviridae	Coronaviridae-Reoviridae	Betacoronavirus	surface glycoprotein	Structural-Envelope	Homo sapiens
	549	NODE_3_length_6294_cov_1295.980939_7_4676_5935	419	14	1	3	3	100	21781	Coronaviridae	Coronaviridae	Betacoronavirus	nucleocapsid phosphoprotein	Structural-Envelope	Homo sapiens
	550	NODE_30_length_1013_cov_12.341734_1_3_1013	337	185	1	1	1	100	528	Picobirnaviridae	Picobirnaviridae	Picobirnavirus	RNA-dependent RNA polymerase	Replication-Transcription	Macaca mulatta
	551	NODE_30_length_2340_cov_17.363088_2_663_2255	530	978	0.95	6	2	33.33	6464	Prokaryotic-viral	Prokaryotic-viral	Variaty	Prokaryotic-viral	Other-Functions	Bacteria-Archaeal
	552	NODE_301_length_1442_cov_48.114103_1_259_1440	393	398	0.99	3	3	100	304	Anelloviridae	Anelloviridae	Alphatorquevirus	ORF1	Other-Functions	Homo sapiens
	553	NODE_302_length_1124_cov_54.377655_1_80_1123	348	979	0.98	2	1	50	7561	Non-Viral	Non-Viral	Non-Viral	Non-Viral	Other-Functions	Non-Viral
	554	NODE_303_length_2887_cov_124.544273_1_1_2886	962	979	0.97	17	6	35.29	7561	Non-Viral	Non-Viral	Non-Viral	Non-Viral	Other-Functions	Non-Viral
	555	NODE_30998_length_1597_cov_9.465736_2_30_1595	521	85	1	6	6	100	1349	Papillomaviridae	Papillomaviridae	Alphapapillomavirus	early E1	Replication-Transcription	Homo sapiens
	556	NODE_31_length_1126_cov_71.268778_1_3_1106	367	185	1	2	1	50	528	Picobirnaviridae	Picobirnaviridae	Picobirnavirus	RNA-dependent RNA polymerase	Replication-Transcription	Macaca mulatta
	557	NODE_31_length_1957_cov_5.273760_1_2_1243	414	85	1	3	3	100	1349	Papillomaviridae	Papillomaviridae	Alphapapillomavirus	early E1	Replication-Transcription	Homo sapiens
	558	NODE_310_length_1337_cov_169.584227_1_3_1064	354	1	1	2	2	100	12115	Coronaviridae	Coronaviridae-Herpesviridae-Orthomyxoviridae-Filoviridae-Flaviviridae-Astroviridae-Caliciviridae-Paramyxoviridae-Reoviridae-Retroviridae	Betacoronavirus	ORF1ab polyprotein	Other-Functions	Homo sapiens
	559	NODE_3113_length_1361_cov_18.131343_1_2_1060	352	14	1	2	2	100	21781	Coronaviridae	Coronaviridae	Betacoronavirus	nucleocapsid phosphoprotein	Structural-Envelope	Homo sapiens
	560	NODE_315_length_4222_cov_104.250655_1_1_4221	1407	1	1	28	28	100	12115	Coronaviridae	Coronaviridae-Herpesviridae-Orthomyxoviridae-Filoviridae-Flaviviridae-Astroviridae-Caliciviridae-Paramyxoviridae-Reoviridae-Retroviridae	Betacoronavirus	ORF1ab polyprotein	Other-Functions	Homo sapiens
	561	NODE_316_length_1639_cov_97.256571_1_2_1339	446	979	0.94	4	4	100	7561	Non-Viral	Non-Viral	Non-Viral	Non-Viral	Other-Functions	Non-Viral
	562	NODE_316_length_1896_cov_19.583467_1_53_1894	614	1	1	8	8	100	12115	Coronaviridae	Coronaviridae-Herpesviridae-Orthomyxoviridae-Filoviridae-Flaviviridae-Astroviridae-Caliciviridae-Paramyxoviridae-Reoviridae-Retroviridae	Betacoronavirus	ORF1ab polyprotein	Other-Functions	Homo sapiens
	563	NODE_3165_length_919_cov_13.325167_1_1_918	306	978	0.83	1	1	100	6464	Prokaryotic-viral	Prokaryotic-viral	Variaty	Prokaryotic-viral	Other-Functions	Bacteria-Archaeal
	564	NODE_322_length_1377_cov_14.572065_1_269_1375	369	1	1	2	2	100	12115	Coronaviridae	Coronaviridae-Herpesviridae-Orthomyxoviridae-Filoviridae-Flaviviridae-Astroviridae-Caliciviridae-Paramyxoviridae-Reoviridae-Retroviridae	Betacoronavirus	ORF1ab polyprotein	Other-Functions	Homo sapiens
	565	NODE_33_length_1146_cov_13.210667_1_23_1144	373	78	1	2	2	100	1560	Papillomaviridae	Papillomaviridae	Deltapapillomavirus	capsid L1	Structural-Envelope	Homo sapiens
	566	NODE_332_length_10606_cov_129.445054_1_1_9900	3299	1	1	75	75	100	12115	Coronaviridae	Coronaviridae-Herpesviridae-Orthomyxoviridae-Filoviridae-Flaviviridae-Astroviridae-Caliciviridae-Paramyxoviridae-Reoviridae-Retroviridae	Betacoronavirus	ORF1ab polyprotein	Other-Functions	Homo sapiens
	567	NODE_332_length_7432_cov_79.430981_1_2_7432	2477	1	1	55	55	100	12115	Coronaviridae	Coronaviridae-Herpesviridae-Orthomyxoviridae-Filoviridae-Flaviviridae-Astroviridae-Caliciviridae-Paramyxoviridae-Reoviridae-Retroviridae	Betacoronavirus	ORF1ab polyprotein	Other-Functions	Homo sapiens
	568	NODE_341_length_6065_cov_115.329964_3_1464_2942	492	215	1	5	5	100	408	Virgaviridae	Virgaviridae	Tobamovirus	RNA-dependent RNA polymerase	Replication-Transcription	Solanum lycopersicum
	569	NODE_341_length_6065_cov_115.329964_4_2961_6065	1034	215	1	19	19	100	408	Virgaviridae	Virgaviridae	Tobamovirus	RNA-dependent RNA polymerase	Replication-Transcription	Solanum lycopersicum
	570	NODE_36_length_10609_cov_515.673190_1_3_9899	3298	1	1	75	75	100	12115	Coronaviridae	Coronaviridae-Herpesviridae-Orthomyxoviridae-Filoviridae-Flaviviridae-Astroviridae-Caliciviridae-Paramyxoviridae-Reoviridae-Retroviridae	Betacoronavirus	ORF1ab polyprotein	Other-Functions	Homo sapiens
	571	NODE_36_length_10842_cov_200.854819_1_117_6668	2183	37	1	48	48	100	3554	Paramyxoviridae	Paramyxoviridae	Orthoavulavirus	RNA-dependent RNA polymerase	Replication-Transcription	Homo sapiens
	572	NODE_36_length_10842_cov_200.854819_2_6778_8631	617	64	1	8	8	100	2023	Paramyxoviridae	Paramyxoviridae	Morbillivirus	hemagglutinin	Hemagglutinin	Canis lupus familiaris
	573	NODE_36_length_10842_cov_200.854819_3_8792_10840	682	108	1	10	10	100	1037	Paramyxoviridae	Paramyxoviridae	Morbillivirus	fusion protein	Structural-Envelope	Homo sapiens
	574	NODE_369_length_1169_cov_22.765679_1_3_1169	389	978	0.99	3	3	100	6464	Prokaryotic-viral	Prokaryotic-viral	Variaty	Prokaryotic-viral	Other-Functions	Bacteria-Archaeal
	575	NODE_3713_length_982_cov_8.146722_1_21_980	319	216	1	1	1	100	407	Papillomaviridae	Papillomaviridae	Gammapapillomavirus	L2 protein-capsid	Other-Functions	Homo sapiens
	576	NODE_38_length_4612_cov_10.102810_2_846_2054	402	323	1	3	3	100	320	Papillomaviridae	Papillomaviridae	Gammapapillomavirus	E2 protein	Other-Functions	Homo sapiens
	577	NODE_38_length_4612_cov_10.102810_3_1996_3816	606	85	1	8	8	100	1349	Papillomaviridae	Papillomaviridae	Alphapapillomavirus	early E1	Replication-Transcription	Homo sapiens
	578	NODE_38054_length_5414_cov_11.724087_2_870_2111	413	593	1	3	3	100	97	Polyomaviridae	Polyomaviridae	Alphapolyomavirus	large T antigen	Other-Functions	Homo sapiens
	579	NODE_39_length_7395_cov_11.674327_2_579_1787	402	323	1	3	3	100	320	Papillomaviridae	Papillomaviridae	Gammapapillomavirus	E2 protein	Other-Functions	Homo sapiens
	580	NODE_39_length_7395_cov_11.674327_3_1789_3354	521	216	1	6	6	100	407	Papillomaviridae	Papillomaviridae	Gammapapillomavirus	L2 protein-capsid	Other-Functions	Homo sapiens
	581	NODE_39_length_7395_cov_11.674327_4_3370_4920	516	78	1	6	6	100	1560	Papillomaviridae	Papillomaviridae	Deltapapillomavirus	capsid L1	Structural-Envelope	Homo sapiens
	582	NODE_39_length_7395_cov_11.674327_8_6171_7394	408	85	1	3	3	100	1349	Papillomaviridae	Papillomaviridae	Alphapapillomavirus	early E1	Replication-Transcription	Homo sapiens
	583	NODE_3920_length_1392_cov_5.625091_1_3_989	329	216	1	1	1	100	407	Papillomaviridae	Papillomaviridae	Gammapapillomavirus	L2 protein-capsid	Other-Functions	Homo sapiens
	584	NODE_393_length_1364_cov_14.671958_1_3_1364	454	57	1	4	4	100	2785	Flaviviridae	Flaviviridae-Baculoviridae-Mimiviridae-Phycodnaviridae-Marseilleviridae	Pestivirus	polyprotein	Polyprotein	Bos taurus
	585	NODE_3982_length_1798_cov_8.941474_2_794_1798	334	942	0.97	1	1	100	35	Orthoherpesviridae	Herpesviridae	Roseolovirus	RIR1	Other-Functions	Homo sapiens
	586	NODE_4_length_1445_cov_15.348637_1_2_1444	481	978	0.98	5	1	20	6464	Prokaryotic-viral	Prokaryotic-viral	Variaty	Prokaryotic-viral	Other-Functions	Bacteria-Archaeal
	587	NODE_4_length_1501_cov_9.715862_1_3_1499	499	57	0.99	5	5	100	2785	Flaviviridae	Flaviviridae-Baculoviridae-Mimiviridae-Phycodnaviridae-Marseilleviridae	Pestivirus	polyprotein	Polyprotein	Bos taurus
	588	NODE_4_length_1730_cov_3.631924_3_501_1559	352	225	1	2	1	50	383	Bromoviridae	Bromoviridae	Cucumovirus	1a protein-helicase-replicase	Replication-Transcription	Capsicum annuum
	589	NODE_4_length_1901_cov_1289.635135_1_1_1899	633	1	1	9	9	100	12115	Coronaviridae	Coronaviridae-Herpesviridae-Orthomyxoviridae-Filoviridae-Flaviviridae-Astroviridae-Caliciviridae-Paramyxoviridae-Reoviridae-Retroviridae	Betacoronavirus	ORF1ab polyprotein	Other-Functions	Homo sapiens
	590	NODE_4_length_2995_cov_82.889946_2_854_2446	530	741	0.89	6	1	16.67	61	Anelloviridae	Anelloviridae	Gammatorquevirus	hypothetical protein	Hypothetical	Homo sapiens
	591	NODE_4_length_3187_cov_28.781569_1_58_3186	1042	1	1	19	19	100	12115	Coronaviridae	Coronaviridae-Herpesviridae-Orthomyxoviridae-Filoviridae-Flaviviridae-Astroviridae-Caliciviridae-Paramyxoviridae-Reoviridae-Retroviridae	Betacoronavirus	ORF1ab polyprotein	Other-Functions	Homo sapiens
	592	NODE_4_length_3236_cov_58.568289_1_58_3225	1055	1	1	19	19	100	12115	Coronaviridae	Coronaviridae-Herpesviridae-Orthomyxoviridae-Filoviridae-Flaviviridae-Astroviridae-Caliciviridae-Paramyxoviridae-Reoviridae-Retroviridae	Betacoronavirus	ORF1ab polyprotein	Other-Functions	Homo sapiens
	593	NODE_402_length_1042_cov_8.725759_1_2_922	306	119	0.99	1	1	100	906	Flaviviridae	Flaviviridae	Pestivirus	polyprotein	Polyprotein	Sus scrofa
	594	NODE_406_length_1090_cov_29.070822_1_3_1088	362	962	0.98	2	1	50	33	Mimiviridae	Mimiviridae-Phycodnaviridae	Mimivirus	isoleucyl-tRNA synthetase	Replication-Transcription	Acanthamoeba castellanii
	595	NODE_41_length_1134_cov_18.794250_1_161_1132	324	215	1	1	1	100	408	Virgaviridae	Virgaviridae	Tobamovirus	RNA-dependent RNA polymerase	Replication-Transcription	Solanum lycopersicum
	596	NODE_410_length_1618_cov_7.604946_1_1_1566	522	338	1	6	6	100	207	Orthoherpesviridae	Herpesviridae	Lymphocryptovirus	glycoprotein 350	Other-Functions	Homo sapiens
	597	NODE_43_length_3309_cov_13.954075_2_782_2602	606	85	1	8	8	100	1349	Papillomaviridae	Papillomaviridae	Alphapapillomavirus	early E1	Replication-Transcription	Homo sapiens
	598	NODE_44_length_947_cov_4.266004_1_1_945	315	398	1	1	1	100	304	Anelloviridae	Anelloviridae	Alphatorquevirus	ORF1	Other-Functions	Homo sapiens
	599	NODE_441_length_1302_cov_189.098348_1_1_1302	434	979	0.94	4	2	50	7561	Non-Viral	Non-Viral	Non-Viral	Non-Viral	Other-Functions	Non-Viral
	600	NODE_449_length_7381_cov_27.395924_2_794_2614	606	85	1	8	8	100	1349	Papillomaviridae	Papillomaviridae	Alphapapillomavirus	early E1	Replication-Transcription	Homo sapiens
	601	NODE_449_length_7381_cov_27.395924_6_3865_5415	516	78	1	6	6	100	1560	Papillomaviridae	Papillomaviridae	Deltapapillomavirus	capsid L1	Structural-Envelope	Homo sapiens
	602	NODE_449_length_7381_cov_27.395924_7_5431_6996	521	216	1	6	6	100	407	Papillomaviridae	Papillomaviridae	Gammapapillomavirus	L2 protein-capsid	Other-Functions	Homo sapiens
	603	NODE_458_length_3833_cov_17.461700_4_1230_3050	606	85	1	8	8	100	1349	Papillomaviridae	Papillomaviridae	Alphapapillomavirus	early E1	Replication-Transcription	Homo sapiens
	604	NODE_4608_length_929_cov_4.324890_1_3_929	309	85	1	1	1	100	1349	Papillomaviridae	Papillomaviridae	Alphapapillomavirus	early E1	Replication-Transcription	Homo sapiens
	605	NODE_473_length_1072_cov_12.436727_1_1_1071	357	1	1	2	2	100	12115	Coronaviridae	Coronaviridae-Herpesviridae-Orthomyxoviridae-Filoviridae-Flaviviridae-Astroviridae-Caliciviridae-Paramyxoviridae-Reoviridae-Retroviridae	Betacoronavirus	ORF1ab polyprotein	Other-Functions	Homo sapiens
	606	NODE_484_length_1944_cov_22.338534_1_330_1589	419	14	1	3	3	100	21781	Coronaviridae	Coronaviridae	Betacoronavirus	nucleocapsid phosphoprotein	Structural-Envelope	Homo sapiens
	607	NODE_49_length_1883_cov_124.653637_1_3_1883	627	979	0.95	9	3	33.33	7561	Non-Viral	Non-Viral	Non-Viral	Non-Viral	Other-Functions	Non-Viral
	608	NODE_49_length_1964_cov_14.576943_2_143_1735	530	571	0.97	6	2	33.33	104	Mesoniviridae	Mesoniviridae-Coronaviridae	Alphamesonivirus	ORF2	Polyprotein	Culex quinquefasciatus
	609	NODE_491_length_1317_cov_16.661442_1_2_1315	437	179	1	4	4	100	553	Retroviridae	Retroviridae	Gammaretrovirus	gag-pol polyprotein gPr80	Structural-Envelope	Mus musculus
	610	NODE_498_length_1119_cov_16.325368_1_3_1118	372	10	1	2	2	100	32162	Picornaviridae	Picornaviridae-Retroviridae	Enterovirus	polyprotein	Polyprotein	Homo sapiens
	611	NODE_5_length_10805_cov_142.502692_1_123_6674	2183	37	1	48	48	100	3554	Paramyxoviridae	Paramyxoviridae	Orthoavulavirus	RNA-dependent RNA polymerase	Replication-Transcription	Homo sapiens
	612	NODE_5_length_10805_cov_142.502692_2_6784_8637	617	64	1	8	8	100	2023	Paramyxoviridae	Paramyxoviridae	Morbillivirus	hemagglutinin	Hemagglutinin	Canis lupus familiaris
	613	NODE_5_length_10805_cov_142.502692_3_8798_10450	550	108	1	7	7	100	1037	Paramyxoviridae	Paramyxoviridae	Morbillivirus	fusion protein	Structural-Envelope	Homo sapiens
	614	NODE_5_length_1228_cov_88.050977_1_2_1228	409	57	1	3	3	100	2785	Flaviviridae	Flaviviridae-Baculoviridae-Mimiviridae-Phycodnaviridae-Marseilleviridae	Pestivirus	polyprotein	Polyprotein	Bos taurus
	615	NODE_5_length_1386_cov_610.545318_1_59_1369	436	1	1	4	4	100	12115	Coronaviridae	Coronaviridae-Herpesviridae-Orthomyxoviridae-Filoviridae-Flaviviridae-Astroviridae-Caliciviridae-Paramyxoviridae-Reoviridae-Retroviridae	Betacoronavirus	ORF1ab polyprotein	Other-Functions	Homo sapiens
	616	NODE_5_length_1671_cov_5.897576_1_22_1572	516	78	1	6	6	100	1560	Papillomaviridae	Papillomaviridae	Deltapapillomavirus	capsid L1	Structural-Envelope	Homo sapiens
	617	NODE_5_length_7216_cov_578.161726_1_43_6579	2178	10	1	47	47	100	32162	Picornaviridae	Picornaviridae-Retroviridae	Enterovirus	polyprotein	Polyprotein	Homo sapiens
	618	NODE_50_length_1665_cov_12.819951_1_25_1575	516	78	1	6	6	100	1560	Papillomaviridae	Papillomaviridae	Deltapapillomavirus	capsid L1	Structural-Envelope	Homo sapiens
	619	NODE_5165_length_1607_cov_6.496217_1_106_1605	500	285	1	5	4	80	275	Orthoherpesviridae	Herpesviridae	Lymphocryptovirus	EBNA-3B- nuclear antigen	Other-Functions	Homo sapiens
	620	NODE_539_length_3188_cov_246.580553_1_59_3187	1042	1	1	19	19	100	12115	Coronaviridae	Coronaviridae-Herpesviridae-Orthomyxoviridae-Filoviridae-Flaviviridae-Astroviridae-Caliciviridae-Paramyxoviridae-Reoviridae-Retroviridae	Betacoronavirus	ORF1ab polyprotein	Other-Functions	Homo sapiens
	621	NODE_5396_length_1289_cov_7.820189_1_205_1287	361	752	1	2	2	100	58	Orthoherpesviridae	Herpesviridae	Roseolovirus	origin binding protein	DNA-Binding	Homo sapiens
	622	NODE_54_length_915_cov_4.515660_1_1_915	305	78	1	1	1	100	1560	Papillomaviridae	Papillomaviridae	Deltapapillomavirus	capsid L1	Structural-Envelope	Homo sapiens
	623	NODE_55_length_4137_cov_95.803467_1_346_1605	419	14	1	3	3	100	21781	Coronaviridae	Coronaviridae	Betacoronavirus	nucleocapsid phosphoprotein	Structural-Envelope	Homo sapiens
	624	NODE_56_length_3399_cov_15.039076_2_783_2603	606	85	1	8	8	100	1349	Papillomaviridae	Papillomaviridae	Alphapapillomavirus	early E1	Replication-Transcription	Homo sapiens
	625	NODE_5765_length_7247_cov_6.018154_2_418_1983	521	216	1	6	6	100	407	Papillomaviridae	Papillomaviridae	Gammapapillomavirus	L2 protein-capsid	Other-Functions	Homo sapiens
	626	NODE_5765_length_7247_cov_6.018154_3_1999_3549	516	78	1	6	6	100	1560	Papillomaviridae	Papillomaviridae	Deltapapillomavirus	capsid L1	Structural-Envelope	Homo sapiens
	627	NODE_5765_length_7247_cov_6.018154_7_4800_6620	606	85	1	8	8	100	1349	Papillomaviridae	Papillomaviridae	Alphapapillomavirus	early E1	Replication-Transcription	Homo sapiens
	628	NODE_5776_length_1530_cov_10.062708_1_3_1529	509	199	1	6	6	100	456	Tospoviridae	Tospoviridae-Peribunyaviridae	Orthotospovirus	RNA-dependent RNA polymerase	Replication-Transcription	Arachis hypogaea
	629	NODE_580_length_932_cov_6.695893_1_1_930	310	85	1	1	1	100	1349	Papillomaviridae	Papillomaviridae	Alphapapillomavirus	early E1	Replication-Transcription	Homo sapiens
	630	NODE_598_length_953_cov_45.563305_1_2_952	317	979	1	1	1	100	7561	Non-Viral	Non-Viral	Non-Viral	Non-Viral	Other-Functions	Non-Viral
	631	NODE_6_length_1130_cov_6.787196_1_3_1130	376	78	1	2	2	100	1560	Papillomaviridae	Papillomaviridae	Deltapapillomavirus	capsid L1	Structural-Envelope	Homo sapiens
	632	NODE_6_length_1156_cov_37.798190_1_3_1154	384	57	1	3	3	100	2785	Flaviviridae	Flaviviridae-Baculoviridae-Mimiviridae-Phycodnaviridae-Marseilleviridae	Pestivirus	polyprotein	Polyprotein	Bos taurus
	633	NODE_6_length_1314_cov_851.872526_1_3_1088	362	1	1	2	2	100	12115	Coronaviridae	Coronaviridae-Herpesviridae-Orthomyxoviridae-Filoviridae-Flaviviridae-Astroviridae-Caliciviridae-Paramyxoviridae-Reoviridae-Retroviridae	Betacoronavirus	ORF1ab polyprotein	Other-Functions	Homo sapiens
	634	NODE_6_length_1403_cov_156.381657_1_17_1219	401	49	1	3	2	66.67	2823	Paramyxoviridae	Paramyxoviridae	Morbillivirus	nucleoprotein	Structural-Envelope	Homo sapiens
	635	NODE_6_length_1403_cov_88.562130_1_1_1326	441	677	0.99	4	2	50	73	Baculoviridae	Baculoviridae	Alphabaculovirus	helicase	Replication-Transcription	Lymantria dispar
	636	NODE_6_length_1923_cov_106.418803_1_1_1884	627	1	1	9	9	100	12115	Coronaviridae	Coronaviridae-Herpesviridae-Orthomyxoviridae-Filoviridae-Flaviviridae-Astroviridae-Caliciviridae-Paramyxoviridae-Reoviridae-Retroviridae	Betacoronavirus	ORF1ab polyprotein	Other-Functions	Homo sapiens
	637	NODE_6_length_2161_cov_9.470093_1_1_1380	460	215	1	4	4	100	408	Virgaviridae	Virgaviridae	Tobamovirus	RNA-dependent RNA polymerase	Replication-Transcription	Solanum lycopersicum
	638	NODE_6_length_2343_cov_1.817190_1_3_1544	514	962	0.92	6	4	66.67	33	Mimiviridae	Mimiviridae-Phycodnaviridae	Mimivirus	isoleucyl-tRNA synthetase	Replication-Transcription	Acanthamoeba castellanii
	639	NODE_6_length_2360_cov_129.478129_2_857_2359	500	398	1	5	5	100	304	Anelloviridae	Anelloviridae	Alphatorquevirus	ORF1	Other-Functions	Homo sapiens
	640	NODE_60_length_7385_cov_15.460838_2_396_1604	402	323	1	3	3	100	320	Papillomaviridae	Papillomaviridae	Gammapapillomavirus	E2 protein	Other-Functions	Homo sapiens
	641	NODE_60_length_7385_cov_15.460838_3_1546_3366	606	85	1	8	8	100	1349	Papillomaviridae	Papillomaviridae	Alphapapillomavirus	early E1	Replication-Transcription	Homo sapiens
	642	NODE_60_length_7385_cov_15.460838_7_4617_6167	516	78	1	6	6	100	1560	Papillomaviridae	Papillomaviridae	Deltapapillomavirus	capsid L1	Structural-Envelope	Homo sapiens
	643	NODE_60_length_7385_cov_15.460838_8_6183_7385	400	216	1	3	3	100	407	Papillomaviridae	Papillomaviridae	Gammapapillomavirus	L2 protein-capsid	Other-Functions	Homo sapiens
	644	NODE_600_length_1106_cov_4.942326_1_15_1106	363	304	1	2	2	100	244	Anelloviridae	Anelloviridae	Alphatorquevirus	ORF1	Hypothetical	Homo sapiens
	645	NODE_62_length_5246_cov_44.711388_1_2_1477	492	216	1	5	5	100	407	Papillomaviridae	Papillomaviridae	Gammapapillomavirus	L2 protein-capsid	Other-Functions	Homo sapiens
	646	NODE_62_length_5246_cov_44.711388_2_1479_2687	402	323	1	3	3	100	320	Papillomaviridae	Papillomaviridae	Gammapapillomavirus	E2 protein	Other-Functions	Homo sapiens
	647	NODE_62_length_5246_cov_44.711388_3_2629_4449	606	85	1	8	8	100	1349	Papillomaviridae	Papillomaviridae	Alphapapillomavirus	early E1	Replication-Transcription	Homo sapiens
	648	NODE_630_length_2080_cov_7.766062_1_1_1989	662	398	1	10	10	100	304	Anelloviridae	Anelloviridae	Alphatorquevirus	ORF1	Other-Functions	Homo sapiens
	649	NODE_643_length_1756_cov_13.790778_1_3_1754	584	1	1	8	8	100	12115	Coronaviridae	Coronaviridae-Herpesviridae-Orthomyxoviridae-Filoviridae-Flaviviridae-Astroviridae-Caliciviridae-Paramyxoviridae-Reoviridae-Retroviridae	Betacoronavirus	ORF1ab polyprotein	Other-Functions	Homo sapiens
	650	NODE_646_length_1865_cov_58.724100_1_139_1731	530	848	0.97	6	1	16.67	45	Anelloviridae	Anelloviridae	Betatorquevirus	hypothetical protein	Hypothetical	Homo sapiens
	651	NODE_646_length_3046_cov_13.818512_1_3_3044	1014	1	1	18	18	100	12115	Coronaviridae	Coronaviridae-Herpesviridae-Orthomyxoviridae-Filoviridae-Flaviviridae-Astroviridae-Caliciviridae-Paramyxoviridae-Reoviridae-Retroviridae	Betacoronavirus	ORF1ab polyprotein	Other-Functions	Homo sapiens
	652	NODE_64754_length_972_cov_4.798107_1_3_971	323	737	1	1	1	100	62	Orthoherpesviridae	Herpesviridae	Cytomegalovirus	tegument protein vICA	Structural-Envelope	Homo sapiens
	653	NODE_667_length_1135_cov_196.721724_1_3_1133	377	979	0.9	2	2	100	7561	Non-Viral	Non-Viral	Non-Viral	Non-Viral	Other-Functions	Non-Viral
	654	NODE_68_length_961_cov_13.563043_1_3_959	319	398	1	1	1	100	304	Anelloviridae	Anelloviridae	Alphatorquevirus	ORF1	Other-Functions	Homo sapiens
	655	NODE_7_length_1129_cov_53.459184_1_3_1127	375	1	1	2	2	100	12115	Coronaviridae	Coronaviridae-Herpesviridae-Orthomyxoviridae-Filoviridae-Flaviviridae-Astroviridae-Caliciviridae-Paramyxoviridae-Reoviridae-Retroviridae	Betacoronavirus	ORF1ab polyprotein	Other-Functions	Homo sapiens
	656	NODE_7_length_1214_cov_11.753623_1_201_1214	337	398	1	1	1	100	304	Anelloviridae	Anelloviridae	Alphatorquevirus	ORF1	Other-Functions	Homo sapiens
	657	NODE_7_length_1400_cov_3.125278_1_12_1400	462	85	1	5	5	100	1349	Papillomaviridae	Papillomaviridae	Alphapapillomavirus	early E1	Replication-Transcription	Homo sapiens
	658	NODE_7_length_3007_cov_3.698579_1_68_1156	362	799	0.84	2	1	50	50	Roniviridae	Roniviridae	Okavirus	pp1ab	Polyprotein	Penaeus monodon
	659	NODE_7_length_3007_cov_3.698579_3_1654_2760	368	962	0.96	2	1	50	33	Mimiviridae	Mimiviridae-Phycodnaviridae	Mimivirus	isoleucyl-tRNA synthetase	Replication-Transcription	Acanthamoeba castellanii
	660	NODE_704_length_1030_cov_9.493493_1_1_1029	343	398	1	2	2	100	304	Anelloviridae	Anelloviridae	Alphatorquevirus	ORF1	Other-Functions	Homo sapiens
	661	NODE_7100_length_1346_cov_5.499623_1_226_1344	373	617	1	2	2	100	89	Orthoherpesviridae	Herpesviridae	Lymphocryptovirus	BGLF5	Other-Functions	Homo sapiens
	662	NODE_72_length_1002_cov_8.815494_1_1_1002	334	132	0.92	1	1	100	797	Sedoreoviridae	Reoviridae	Orbivirus	VP2	Structural-Envelope	Ovis aries
	663	NODE_72_length_7404_cov_78.428630_1_3_4628	1542	1	1	32	32	100	12115	Coronaviridae	Coronaviridae-Herpesviridae-Orthomyxoviridae-Filoviridae-Flaviviridae-Astroviridae-Caliciviridae-Paramyxoviridae-Reoviridae-Retroviridae	Betacoronavirus	ORF1ab polyprotein	Other-Functions	Homo sapiens
	664	NODE_72_length_7404_cov_78.428630_2_4913_7402	829	1	1	14	14	100	12115	Coronaviridae	Coronaviridae-Herpesviridae-Orthomyxoviridae-Filoviridae-Flaviviridae-Astroviridae-Caliciviridae-Paramyxoviridae-Reoviridae-Retroviridae	Betacoronavirus	ORF1ab polyprotein	Other-Functions	Homo sapiens
	665	NODE_7209_length_1491_cov_13.417123_1_84_1490	468	246	1	5	5	100	343	Tospoviridae	Tospoviridae	Orthotospovirus	NSs non-structural protein	Non-structural	Capsicum
	666	NODE_724_length_1763_cov_20.845266_2_822_1763	313	102	1	1	1	100	1162	Solemoviridae	Solemoviridae-Luteoviridae-Tombusviridae	Polerovirus	RNA-dependent RNA polymerase	Replication-Transcription	Saccharum sp.
	667	NODE_74_length_3198_cov_138.153458_2_708_3197	829	1	1	14	14	100	12115	Coronaviridae	Coronaviridae-Herpesviridae-Orthomyxoviridae-Filoviridae-Flaviviridae-Astroviridae-Caliciviridae-Paramyxoviridae-Reoviridae-Retroviridae	Betacoronavirus	ORF1ab polyprotein	Other-Functions	Homo sapiens
	668	NODE_742_length_1784_cov_121.706218_1_3_1784	594	57	1	8	8	100	2785	Flaviviridae	Flaviviridae-Baculoviridae-Mimiviridae-Phycodnaviridae-Marseilleviridae	Pestivirus	polyprotein	Polyprotein	Bos taurus
	669	NODE_7474_length_987_cov_3.996894_1_1_987	328	311	0.95	1	1	100	234	Orthoherpesviridae	Herpesviridae	Lymphocryptovirus	nuclear antigen EBNA-3C	Other-Functions	Homo sapiens
	670	NODE_78_length_957_cov_19.148504_1_1_957	319	979	1	1	1	100	7561	Non-Viral	Non-Viral	Non-Viral	Non-Viral	Other-Functions	Non-Viral
	671	NODE_79_length_1610_cov_66.052863_2_221_1609	463	979	0.86	5	1	20	7561	Non-Viral	Non-Viral	Non-Viral	Non-Viral	Other-Functions	Non-Viral
	672	NODE_8_length_1069_cov_50.990177_1_3_1067	355	57	1	2	2	100	2785	Flaviviridae	Flaviviridae-Baculoviridae-Mimiviridae-Phycodnaviridae-Marseilleviridae	Pestivirus	polyprotein	Polyprotein	Bos taurus
	673	NODE_8_length_1671_cov_43.327273_1_22_1572	516	78	1	6	6	100	1560	Papillomaviridae	Papillomaviridae	Deltapapillomavirus	capsid L1	Structural-Envelope	Homo sapiens
	674	NODE_8_length_2142_cov_35.246772_1_1_1548	516	398	0.99	6	5	83.33	304	Anelloviridae	Anelloviridae	Alphatorquevirus	ORF1	Other-Functions	Homo sapiens
	675	NODE_8_length_991_cov_3.681443_1_2_991	330	216	1	1	1	100	407	Papillomaviridae	Papillomaviridae	Gammapapillomavirus	L2 protein-capsid	Other-Functions	Homo sapiens
	676	NODE_805_length_4240_cov_518.825551_1_1_4239	1413	1	1	28	28	100	12115	Coronaviridae	Coronaviridae-Herpesviridae-Orthomyxoviridae-Filoviridae-Flaviviridae-Astroviridae-Caliciviridae-Paramyxoviridae-Reoviridae-Retroviridae	Betacoronavirus	ORF1ab polyprotein	Other-Functions	Homo sapiens
	677	NODE_814_length_1321_cov_28.469231_1_3_1319	439	803	0.99	4	1	25	49	Mimiviridae	Mimiviridae	Mimivirus	putative helicase	Replication-Transcription	Acanthamoeba castellanii
	678	NODE_847_length_1261_cov_4.152419_1_2_1261	420	78	1	3	3	100	1560	Papillomaviridae	Papillomaviridae	Deltapapillomavirus	capsid L1	Structural-Envelope	Homo sapiens
	679	NODE_87_length_3733_cov_48.281789_3_1441_3510	689	978	1	10	8	80	6464	Prokaryotic-viral	Prokaryotic-viral	Variaty	Prokaryotic-viral	Other-Functions	Bacteria-Archaeal
	680	NODE_873_length_2088_cov_6.264463_1_2_1693	564	728	1	7	7	100	63	Orthoherpesviridae	Herpesviridae	Lymphocryptovirus	BXLF2	Other-Functions	Homo sapiens
	681	NODE_9_length_1305_cov_72.496810_2_242_1303	354	1	1	2	2	100	12115	Coronaviridae	Coronaviridae-Herpesviridae-Orthomyxoviridae-Filoviridae-Flaviviridae-Astroviridae-Caliciviridae-Paramyxoviridae-Reoviridae-Retroviridae	Betacoronavirus	ORF1ab polyprotein	Other-Functions	Homo sapiens
	682	NODE_91_length_1763_cov_125.117305_1_52_1650	532	185	1	6	6	100	528	Picobirnaviridae	Picobirnaviridae	Picobirnavirus	RNA-dependent RNA polymerase	Replication-Transcription	Macaca mulatta
	683	NODE_92_length_992_cov_5.591143_1_3_992	330	979	0.85	1	1	100	7561	Non-Viral	Non-Viral	Non-Viral	Non-Viral	Other-Functions	Non-Viral
	684	NODE_932_length_983_cov_11.045738_1_39_983	315	208	1	1	1	100	429	Solemoviridae	Solemoviridae-Luteoviridae-Geminiviridae	Polerovirus	coat protein	Structural-Envelope	Cucurbitaceae
	685	NODE_9545_length_1054_cov_5.996128_1_2_1015	337	66	0.97	1	1	100	1992	Rhabdoviridae	Rhabdoviridae	Lyssavirus	polymerase	Replication-Transcription	Canis lupus familiaris
	686	NODE_9719_length_1720_cov_7.633902_1_2_1720	573	173	1	7	7	100	594	Orthoherpesviridae	Herpesviridae	Cytomegalovirus	glycoprotein B	Structural-Envelope	Homo sapiens
	687	NODE_999_length_1420_cov_12.964260_2_368_1420	350	630	1	2	2	100	86	Orthoherpesviridae	Herpesviridae	Lymphocryptovirus	hypothetical protein	Other-Functions	Homo sapiens

## Sheet: Table S9
	Table S9. Results of Blastp on the real Meta-EukVirus-set, excluding unclassified sequences
	Query sequence	Query aa	id seq blast result	Family	e-value	% identity	Query coverage %
	1_P_S1_1_261_13478	4405	QYA66275.1	Coronaviridae	0	100	100
	1_P_S1_2_13763_21550	2595	UIT07019.1	Coronaviridae	0	100	100
	1_P_S1_3_21558_25379	1273	CAD0240757.1	Coronaviridae	0	100	100
	1_P_S1_9_28269_29528	419	QOC66901.1	Coronaviridae	0	99.761	100
	10_S4_HF_S11_1_266_13483	4405	YP_009725295.1	Coronaviridae	0	100	100
	10_S4_HF_S11_2_13768_21555	2595	UIT07019.1	Coronaviridae	0	100	100
	10_S4_HF_S11_3_21563_25384	1273	CAD0240757.1	Coronaviridae	0	100	100
	10_S4_HF_S11_9_28274_29533	419	QOC66901.1	Coronaviridae	0	99.761	100
	11_S5_HF_S12_1_266_13483	4405	YP_009725295.1	Coronaviridae	0	100	100
	11_S5_HF_S12_2_13768_21555	2595	UIT07019.1	Coronaviridae	0	100	100
	11_S5_HF_S12_3_21563_25384	1273	CAD0240757.1	Coronaviridae	0	100	100
	11_S5_HF_S12_9_28274_29533	419	QOC66901.1	Coronaviridae	0	99.761	100
	13_S6_HF_S13_1_202_3846	1214	QUA43336.1	Coronaviridae	0	93.861	70
	13_S6_HF_S13_2_3957_13418	3153	QRX15036.1	Coronaviridae	0	95.046	69
	13_S6_HF_S13_3_13703_21490	2595	UGP19766.1	Coronaviridae	0	91.522	100
	13_S6_HF_S13_4_21471_25319	1282	CAD0240757.1	Coronaviridae	0	87.631	67
	13_S6_HF_S13_8_28210_29469	419	YP_009724397.2	Coronaviridae	0	99.284	100
	16_S9_HF_S15_1_266_13483	4405	YP_009725295.1	Coronaviridae	0	100	100
	16_S9_HF_S15_2_13768_21555	2595	UIT07019.1	Coronaviridae	0	99.961	100
	16_S9_HF_S15_3_21563_25384	1273	CAD0240757.1	Coronaviridae	0	100	100
	16_S9_HF_S15_9_28274_29533	419	QIQ08827.1	Coronaviridae	0	100	100
	17_P_S4_1_256_13473	4405	QLY88838.1	Coronaviridae	0	100	100
	17_P_S4_2_13758_21545	2595	UIT07019.1	Coronaviridae	0	100	100
	17_P_S4_3_21553_25374	1273	CAD0240757.1	Coronaviridae	0	100	100
	17_P_S4_9_28264_29523	419	QOC66901.1	Coronaviridae	0	99.761	100
	18_S10_HF_S16_7_28126_29385	419	UBW91355.1	Coronaviridae	0	98.807	100
	2_S1_HF_S9_1_266_13483	4405	YP_009725295.1	Coronaviridae	0	100	100
	2_S1_HF_S9_2_13768_21555	2595	UIT07019.1	Coronaviridae	0	100	100
	2_S1_HF_S9_3_21563_25384	1273	CAD0240757.1	Coronaviridae	0	100	100
	2_S1_HF_S9_9_28274_29533	419	QIQ08827.1	Coronaviridae	0	100	100
	20_S12_HF_S17_1_266_13483	4405	QYA66503.1	Coronaviridae	0	100	100
	20_S12_HF_S17_2_13768_21555	2595	UIT07019.1	Coronaviridae	0	100	100
	20_S12_HF_S17_3_21563_25384	1273	CAD0240757.1	Coronaviridae	0	100	100
	20_S12_HF_S17_9_28274_29533	419	QIQ08827.1	Coronaviridae	0	100	100
	25_P_S6_1_261_13478	4405	YP_009725295.1	Coronaviridae	0	100	100
	25_P_S6_2_13763_21550	2595	UIT07019.1	Coronaviridae	0	100	100
	25_P_S6_3_21558_25379	1273	CAD0240757.1	Coronaviridae	0	100	100
	25_P_S6_9_28269_29528	419	QOC66901.1	Coronaviridae	0	99.761	100
	25_S11_1_200_2899	899	QRX48803.1	Coronaviridae	0	88.988	100
	25_S11_10_28209_29468	419	QOC66901.1	Coronaviridae	0	99.761	100
	25_S11_2_2892_13418	3508	QLC93871.1	Coronaviridae	0	92.217	99
	25_S11_3_13703_18868	1721	UIS99130.1	Coronaviridae	0	99.179	99
	25_S11_4_18916_21489	857	UMJ60819.1	Coronaviridae	0	90.082	100
	25_S11_5_21470_25318	1282	CAD0240757.1	Coronaviridae	0	94.774	100
	26_P_S7_1_236_13453	4405	YP_009725295.1	Coronaviridae	0	100	100
	26_P_S7_2_13738_21525	2595	UIT07019.1	Coronaviridae	0	100	100
	26_P_S7_3_21533_25354	1273	CAD0240757.1	Coronaviridae	0	100	100
	26_P_S7_9_28244_29503	419	QOC66901.1	Coronaviridae	0	99.761	100
	26_S12_1_218_2827	869	ULP57533.1	Coronaviridae	0	93.396	98
	26_S12_2_2841_13436	3531	QRW45253.1	Coronaviridae	0	84.783	40
	26_S12_4_16659_21605	1648	WAA76206.1	Coronaviridae	0	83.958	40
	26_S12_9_28228_29487	419	QOC66901.1	Coronaviridae	0	99.761	100
	28_M_XT_S8_1_228_13445	4405	WAQ36991.1	Coronaviridae	0	99.75	100
	28_M_XT_S8_2_13730_21517	2595	UIS99130.1	Coronaviridae	0	97.803	100
	28_M_XT_S8_3_21498_25346	1282	CAD0240757.1	Coronaviridae	0	99.298	100
	28_M_XT_S8_9_28236_29495	419	QOC66901.1	Coronaviridae	0	99.761	100
	29_S1_1_266_4795	1509	QRX56599.1	Coronaviridae	0	96.952	100
	29_S1_11_28274_29533	419	QOC66901.1	Coronaviridae	0	99.761	100
	29_S1_2_4973_13483	2836	UOM05802.1	Coronaviridae	0	99.436	100
	29_S1_3_13768_21555	2595	UPC54795.1	Coronaviridae	0	99.383	100
	29_S1_4_21536_24598	1020	CAD0240757.1	Coronaviridae	0	94.461	99
	3_S2_P_S2_1_231_13448	4405	YP_009725295.1	Coronaviridae	0	99.977	100
	3_S2_P_S2_2_13733_21520	2595	UIT07019.1	Coronaviridae	0	100	100
	3_S2_P_S2_3_21528_25349	1273	CAD0240757.1	Coronaviridae	0	100	100
	3_S2_P_S2_9_28239_29498	419	QOC66901.1	Coronaviridae	0	99.761	100
	30_S2_1_266_13483	4405	QYA66059.1	Coronaviridae	0	100	100
	30_S2_2_13768_21555	2595	UIT07019.1	Coronaviridae	0	100	100
	30_S2_3_21563_25384	1273	CAD0240757.1	Coronaviridae	0	100	100
	30_S2_9_28274_29533	419	QOC66901.1	Coronaviridae	0	99.761	100
	31_S3_1_266_13483	4405	QJD48110.1	Coronaviridae	0	99.455	100
	31_S3_2_13768_21555	2595	UIT07019.1	Coronaviridae	0	100	100
	31_S3_3_21536_25384	1282	CAD0240757.1	Coronaviridae	0	97.66	100
	31_S3_9_28274_29533	419	QOC66901.1	Coronaviridae	0	99.761	100
	36_S8_1_266_13483	4405	QIS60617.1	Coronaviridae	0	100	100
	36_S8_2_13768_21555	2595	UIT07019.1	Coronaviridae	0	100	100
	36_S8_3_21563_25384	1273	CAD0240757.1	Coronaviridae	0	100	100
	36_S8_9_28274_29533	419	QOC66901.1	Coronaviridae	0	99.761	100
	37_S9_1_266_13483	4405	QTD11870.1	Coronaviridae	0	98.618	49
	37_S9_2_13768_21555	2595	QNP02213.1	Coronaviridae	0	90.829	100
	37_S9_3_21536_25384	1282	UUJ45789.1	Coronaviridae	0	83.896	99
	37_S9_7_28274_29533	419	QOC66901.1	Coronaviridae	0	99.761	100
	4_S2_1_266_13483	4405	QIZ64623.1	Coronaviridae	0	100	100
	4_S2_2_13768_21555	2595	UIT07019.1	Coronaviridae	0	100	100
	4_S2_3_21563_25384	1273	CAD0240757.1	Coronaviridae	0	99.921	100
	4_S2_9_28274_29533	419	QJR91601.1	Coronaviridae	0	100	100
	42_S14_1_266_13483	4405	YP_009725295.1	Coronaviridae	0	100	100
	42_S14_2_13768_21555	2595	UIT07019.1	Coronaviridae	0	100	100
	42_S14_3_21563_25384	1273	CAD0240757.1	Coronaviridae	0	100	100
	42_S14_9_28274_29533	419	QHW06046.1	Coronaviridae	0	100	100
	45_S17_1_2_1735	577	QNT22155.1	Coronaviridae	1.55e-109	67.05	45
	45_S17_11_27919_29178	419	UDP01784.1	Coronaviridae	3.66e-90	65.428	64
	46_S18_1_266_13567	4433	UOM05802.1	Coronaviridae	0	98.647	60
	46_S18_2_13768_21555	2595	QSS85425.1	Coronaviridae	0	97.765	100
	46_S18_3_21536_25384	1282	CAD0240757.1	Coronaviridae	0	98.254	67
	46_S18_8_28274_29533	419	QQN01409.1	Coronaviridae	0	96.897	100
	47_S19_1_266_13483	4405	YP_009725295.1	Coronaviridae	0	100	100
	47_S19_2_13768_21555	2595	UIT07019.1	Coronaviridae	0	100	100
	47_S19_3_21563_25384	1273	CAD0240757.1	Coronaviridae	0	100	100
	47_S19_9_28274_29533	419	QIQ08827.1	Coronaviridae	0	100	100
	49_S21_1_266_13483	4405	QTO30437.1	Coronaviridae	0	96.663	100
	49_S21_2_13768_21555	2595	QUA46928.1	Coronaviridae	0	98.42	100
	49_S21_3_21536_25384	1282	CAD0240757.1	Coronaviridae	0	97.348	100
	49_S21_9_28274_29533	419	QOC66901.1	Coronaviridae	0	99.761	100
	5_P_S3_1_264_13481	4405	YP_009725295.1	Coronaviridae	0	100	100
	5_P_S3_2_13766_21553	2595	UIT07019.1	Coronaviridae	0	100	100
	5_P_S3_3_21561_25382	1273	CAD0240757.1	Coronaviridae	0	100	100
	5_P_S3_9_28272_29531	419	QIQ08827.1	Coronaviridae	0	100	100
	51_S22_1_266_13483	4405	QRG23168.1	Coronaviridae	0	100	100
	51_S22_2_13768_21555	2595	UIT07019.1	Coronaviridae	0	100	100
	51_S22_3_21563_25384	1273	CAD0240757.1	Coronaviridae	0	100	100
	51_S22_9_28274_29533	419	QOC66901.1	Coronaviridae	0	99.761	100
	52_S23_1_266_13483	4405	QTC28051.1	Coronaviridae	0	98.138	100
	52_S23_2_13768_21555	2595	QYY13767.1	Coronaviridae	0	98.112	100
	52_S23_3_21536_25384	1282	BCN86413.1	Coronaviridae	0	98.284	100
	52_S23_9_28274_29533	419	QOC66901.1	Coronaviridae	0	99.761	100
	55_S25_10_28215_29474	419	QTM78214.1	Coronaviridae	0	89.499	100
	55_S25_3_8337_13424	1695	QTG52376.1	Coronaviridae	0	90.439	46
	57_PHF_S31_1_266_13483	4405	QRG23168.1	Coronaviridae	0	100	100
	57_PHF_S31_2_13768_21555	2595	UIT07019.1	Coronaviridae	0	100	100
	57_PHF_S31_3_21563_25384	1273	CAD0240757.1	Coronaviridae	0	100	100
	57_PHF_S31_9_28274_29533	419	QOC66901.1	Coronaviridae	0	99.761	100
	58_PHF_S32_1_266_13483	4405	QMU25982.1	Coronaviridae	0	99.955	100
	58_PHF_S32_2_13768_21555	2595	UIT07019.1	Coronaviridae	0	100	100
	58_PHF_S32_3_21563_25384	1273	CAD0240757.1	Coronaviridae	0	100	100
	58_PHF_S32_9_28274_29533	419	QOC66901.1	Coronaviridae	0	99.761	100
	59_PHF_S33_1_266_13483	4405	YP_009725295.1	Coronaviridae	0	100	100
	59_PHF_S33_2_13768_21555	2595	UPD36747.1	Coronaviridae	0	99.961	100
	59_PHF_S33_3_21563_25384	1273	QYM33859.1	Coronaviridae	0	99.843	100
	59_PHF_S33_9_28274_29533	419	QIQ08827.1	Coronaviridae	0	100	100
	6_S3_HF_S10_1_266_13483	4405	QYA66347.1	Coronaviridae	0	100	100
	6_S3_HF_S10_2_13768_21555	2595	UIT07019.1	Coronaviridae	0	100	100
	6_S3_HF_S10_3_21563_25384	1273	CAD0240757.1	Coronaviridae	0	100	100
	6_S3_HF_S10_9_28274_29533	419	QOC66901.1	Coronaviridae	0	99.761	100
	60_PHF_S34_1_266_13483	4405	QIS60617.1	Coronaviridae	0	100	100
	60_PHF_S34_2_13768_21555	2595	UIT07019.1	Coronaviridae	0	100	100
	60_PHF_S34_3_21563_25384	1273	CAD0240757.1	Coronaviridae	0	100	100
	60_PHF_S34_9_28274_29533	419	QOC66901.1	Coronaviridae	0	99.761	100
	61_PHF_S35_1_266_13483	4405	QLY88838.1	Coronaviridae	0	99.682	100
	61_PHF_S35_2_13768_21555	2595	UIT07019.1	Coronaviridae	0	100	100
	61_PHF_S35_3_21563_25384	1273	CAD0240757.1	Coronaviridae	0	99.843	100
	61_PHF_S35_9_28274_29533	419	QOC66901.1	Coronaviridae	0	99.761	100
	62_PHF_S36_1_266_10399	3377	QTU85531.1	Coronaviridae	0	96.301	48
	62_PHF_S36_2_10393_13482	1029	QTE08352.1	Coronaviridae	0	99.903	100
	62_PHF_S36_9_28273_29532	419	UAU74574.1	Coronaviridae	3.83e-124	96.935	62
	9_S6_1_266_13483	4405	QWE52287.1	Coronaviridae	0	99.455	100
	9_S6_2_13768_21555	2595	UIT07019.1	Coronaviridae	0	100	100
	9_S6_3_21536_25384	1282	CAD0240757.1	Coronaviridae	0	100	100
	9_S6_7_28265_29524	419	QOC66901.1	Coronaviridae	0	99.761	100
	CoV-013_consensus_1_266_13483	4405	YP_009725295.1	Coronaviridae	0	100	100
	CoV-013_consensus_2_13768_21555	2595	UIT07019.1	Coronaviridae	0	100	100
	CoV-013_consensus_3_21563_25384	1273	CAD0240757.1	Coronaviridae	0	100	100
	CoV-013_consensus_9_28274_29533	419	QOC66901.1	Coronaviridae	0	99.761	100
	CoV-017_consensus_1_266_13483	4405	UHD90482.1	Coronaviridae	0	100	100
	CoV-017_consensus_2_13768_21555	2595	UIT07019.1	Coronaviridae	0	99.961	100
	CoV-017_consensus_3_21563_25384	1273	CAD0240757.1	Coronaviridae	0	100	100
	CoV-017_consensus_9_28274_29533	419	QIQ08827.1	Coronaviridae	0	100	100
	CoV-024_consensus_1_266_13483	4405	YP_009725295.1	Coronaviridae	0	100	100
	CoV-024_consensus_2_13768_21555	2595	QKS66230.1	Coronaviridae	0	100	100
	CoV-024_consensus_3_21563_25384	1273	BCN86353.1	Coronaviridae	0	100	100
	CoV-024_consensus_9_28274_29533	419	QOC66901.1	Coronaviridae	0	99.761	100
	CoV-025_consensus_1_266_13483	4405	YP_009725295.1	Coronaviridae	0	100	100
	CoV-025_consensus_2_13768_21555	2595	QOQ29206.1	Coronaviridae	0	99.961	100
	CoV-025_consensus_3_21563_25384	1273	CAD0240757.1	Coronaviridae	0	100	100
	CoV-025_consensus_9_28274_29533	419	QOC66901.1	Coronaviridae	0	99.761	100
	CoV-068_consensus_1_266_13483	4405	YP_009725295.1	Coronaviridae	0	100	100
	CoV-068_consensus_2_13768_21555	2595	UIT07019.1	Coronaviridae	0	100	100
	CoV-068_consensus_3_21563_25384	1273	CAD0240757.1	Coronaviridae	0	100	100
	CoV-068_consensus_9_28274_29533	419	QOC66901.1	Coronaviridae	0	99.761	100
	CoV-075_consensus_1_266_13483	4405	YP_009725295.1	Coronaviridae	0	100	100
	CoV-075_consensus_2_13768_21555	2595	UIT07019.1	Coronaviridae	0	100	100
	CoV-075_consensus_3_21563_25384	1273	QKV39263.1	Coronaviridae	0	100	100
	CoV-075_consensus_9_28274_29533	419	QIQ08827.1	Coronaviridae	0	100	100
	CoV-083_consensus_1_266_13483	4405	YP_009725295.1	Coronaviridae	0	100	100
	CoV-083_consensus_2_13768_21555	2595	UIT07019.1	Coronaviridae	0	100	100
	CoV-083_consensus_3_21563_25384	1273	CAD0240757.1	Coronaviridae	0	99.921	100
	CoV-083_consensus_9_28274_29533	419	QOC66901.1	Coronaviridae	0	99.761	100
	CoV-085_consensus_1_266_13483	4405	QJQ38743.1	Coronaviridae	0	100	100
	CoV-085_consensus_2_13768_21555	2595	UIT07019.1	Coronaviridae	0	100	100
	CoV-085_consensus_3_21563_25384	1273	CAD0240757.1	Coronaviridae	0	100	100
	CoV-085_consensus_9_28274_29533	419	QOC66901.1	Coronaviridae	0	99.761	100
	CoV-091_consensus_1_266_13483	4405	YP_009725295.1	Coronaviridae	0	100	100
	CoV-091_consensus_2_13768_21555	2595	UIT07019.1	Coronaviridae	0	100	100
	CoV-091_consensus_3_21563_25384	1273	CAD0240757.1	Coronaviridae	0	100	100
	CoV-091_consensus_9_28274_29533	419	QOC66901.1	Coronaviridae	0	99.761	100
	CoV-104_consensus_1_266_13477	4403	QZJ71160.1	Coronaviridae	0	99.955	100
	CoV-104_consensus_2_13762_21549	2595	UIT07019.1	Coronaviridae	0	100	100
	CoV-104_consensus_3_21557_25378	1273	CAD0240757.1	Coronaviridae	0	100	100
	CoV-104_consensus_9_28268_29527	419	QOC66901.1	Coronaviridae	0	99.761	100
	CoV-106_consensus_1_266_13483	4405	YP_009725295.1	Coronaviridae	0	100	100
	CoV-106_consensus_2_13768_21555	2595	UIT07019.1	Coronaviridae	0	100	100
	CoV-106_consensus_3_21563_25384	1273	CAD0240757.1	Coronaviridae	0	100	100
	CoV-106_consensus_9_28274_29533	419	QOC66901.1	Coronaviridae	0	99.761	100
	CoV-112_consensus_1_266_13483	4405	QWM87712.1	Coronaviridae	0	99.955	100
	CoV-112_consensus_2_13768_21555	2595	UIT07019.1	Coronaviridae	0	100	100
	CoV-112_consensus_3_21563_25384	1273	CAD0240757.1	Coronaviridae	0	100	100
	CoV-112_consensus_9_28274_29533	419	QOC66901.1	Coronaviridae	0	99.761	100
	CoV-118_consensus_1_266_13483	4405	YP_009725295.1	Coronaviridae	0	100	100
	CoV-118_consensus_2_13768_21555	2595	UIT07019.1	Coronaviridae	0	100	100
	CoV-118_consensus_3_21563_25384	1273	CAD0240757.1	Coronaviridae	0	100	100
	CoV-118_consensus_9_28274_29533	419	QOC66901.1	Coronaviridae	0	99.761	100
	CoV-126_consensus_1_266_13483	4405	QOW18400.1	Coronaviridae	0	100	100
	CoV-126_consensus_2_13768_21555	2595	UIT07019.1	Coronaviridae	0	100	100
	CoV-126_consensus_3_21563_25384	1273	CAD0240757.1	Coronaviridae	0	100	100
	CoV-126_consensus_9_28274_29533	419	QIQ08827.1	Coronaviridae	0	100	100
	CoV-137_consensus_1_266_13483	4405	QKI36840.1	Coronaviridae	0	98.524	100
	CoV-137_consensus_2_13768_21555	2595	UIT07019.1	Coronaviridae	0	99.961	100
	CoV-137_consensus_3_21536_25384	1282	CAD0240757.1	Coronaviridae	0	100	100
	CoV-137_consensus_9_28274_29533	419	QIQ08827.1	Coronaviridae	0	100	100
	CoV-175_consensus_1_266_13483	4405	UGA78399.1	Coronaviridae	0	99.977	100
	CoV-175_consensus_2_13768_21555	2595	UIT07019.1	Coronaviridae	0	99.961	100
	CoV-175_consensus_3_21563_25384	1273	CAD0240757.1	Coronaviridae	0	100	100
	CoV-175_consensus_9_28274_29533	419	QOC66901.1	Coronaviridae	0	99.761	100
	CoV-187_consensus_1_266_13483	4405	YP_009725295.1	Coronaviridae	0	100	100
	CoV-187_consensus_2_13768_21555	2595	UPD36747.1	Coronaviridae	0	99.653	100
	CoV-187_consensus_3_21563_25384	1273	CAD0240757.1	Coronaviridae	0	100	100
	CoV-187_consensus_9_28274_29533	419	UPB94030.1	Coronaviridae	0	99.523	100
	CoV-188_consensus_1_266_13483	4405	QYA66059.1	Coronaviridae	0	100	100
	CoV-188_consensus_2_13768_21555	2595	UIT07019.1	Coronaviridae	0	100	100
	CoV-188_consensus_3_21563_25384	1273	CAD0240757.1	Coronaviridae	0	100	100
	CoV-188_consensus_9_28274_29533	419	QOC66901.1	Coronaviridae	0	99.761	100
	CoV-192_consensus_1_266_13483	4405	QYA66059.1	Coronaviridae	0	100	100
	CoV-192_consensus_2_13768_21555	2595	UIT07019.1	Coronaviridae	0	100	100
	CoV-192_consensus_3_21563_25384	1273	CAD0240757.1	Coronaviridae	0	100	100
	CoV-192_consensus_9_28274_29533	419	QOC66901.1	Coronaviridae	0	99.761	100
	CoV-204_consensus_1_266_13483	4405	QIS60617.1	Coronaviridae	0	100	100
	CoV-204_consensus_2_13768_21555	2595	UIT07019.1	Coronaviridae	0	100	100
	CoV-204_consensus_3_21563_25384	1273	QIS30615.1	Coronaviridae	0	100	100
	CoV-204_consensus_9_28274_29533	419	QOC66901.1	Coronaviridae	0	99.761	100
	CoV-205_consensus_1_266_13483	4405	YP_009725295.1	Coronaviridae	0	100	100
	CoV-205_consensus_2_13768_21555	2595	UIT07019.1	Coronaviridae	0	99.961	100
	CoV-205_consensus_3_21536_25384	1282	CAD0240757.1	Coronaviridae	0	100	100
	CoV-205_consensus_8_28274_29533	419	QOC66901.1	Coronaviridae	0	99.761	100
	CoV-207_consensus_1_266_13483	4405	QYA66095.1	Coronaviridae	0	100	100
	CoV-207_consensus_2_13768_21555	2595	UIT07019.1	Coronaviridae	0	99.961	100
	CoV-207_consensus_3_21563_25384	1273	QIS30615.1	Coronaviridae	0	100	100
	CoV-207_consensus_9_28274_29533	419	QOC66901.1	Coronaviridae	0	99.761	100
	CoV-221_consensus_1_266_13483	4405	QPF58585.1	Coronaviridae	0	99.909	100
	CoV-221_consensus_2_13768_21555	2595	UIT07019.1	Coronaviridae	0	100	100
	CoV-221_consensus_3_21563_25384	1273	CAD0240757.1	Coronaviridae	0	100	100
	CoV-221_consensus_9_28274_29533	419	QOC66901.1	Coronaviridae	0	99.761	100
	CoV-228_consensus_1_266_13483	4405	QYA66095.1	Coronaviridae	0	100	100
	CoV-228_consensus_2_13768_21555	2595	UIT07019.1	Coronaviridae	0	99.961	100
	CoV-228_consensus_3_21563_25384	1273	QIS30615.1	Coronaviridae	0	100	100
	CoV-228_consensus_9_28274_29533	419	QOC66901.1	Coronaviridae	0	99.761	100
	CoV-232_consensus_1_266_13483	4405	QRG23168.1	Coronaviridae	0	100	100
	CoV-232_consensus_2_13768_21555	2595	UIT07019.1	Coronaviridae	0	100	100
	CoV-232_consensus_3_21563_25384	1273	CAD0240757.1	Coronaviridae	0	100	100
	CoV-232_consensus_9_28274_29533	419	QOC66901.1	Coronaviridae	0	99.761	100
	CoV-260_consensus_1_266_13483	4405	YP_009725295.1	Coronaviridae	0	100	100
	CoV-260_consensus_2_13768_21555	2595	UIT07019.1	Coronaviridae	0	100	100
	CoV-260_consensus_3_21563_25384	1273	CAD0240757.1	Coronaviridae	0	100	100
	CoV-260_consensus_9_28274_29533	419	QOC66901.1	Coronaviridae	0	99.761	100
	CoV-286_consensus_1_266_13483	4405	QRG23168.1	Coronaviridae	0	100	100
	CoV-286_consensus_2_13768_21555	2595	UIT07019.1	Coronaviridae	0	100	100
	CoV-286_consensus_3_21563_25384	1273	CAD0240757.1	Coronaviridae	0	99.921	100
	CoV-286_consensus_9_28274_29533	419	QOC66901.1	Coronaviridae	0	99.761	100
	CoV-296_consensus_1_266_13483	4405	YP_009725295.1	Coronaviridae	0	100	100
	CoV-296_consensus_2_13768_21555	2595	UIT07019.1	Coronaviridae	0	100	100
	CoV-296_consensus_3_21563_25384	1273	CAD0240757.1	Coronaviridae	0	100	100
	CoV-296_consensus_9_28274_29533	419	QOC66901.1	Coronaviridae	0	99.761	100
	CoV-317_consensus_1_266_13483	4405	QYA66203.1	Coronaviridae	0	100	100
	CoV-317_consensus_2_13768_21555	2595	UIT07019.1	Coronaviridae	0	100	100
	CoV-317_consensus_3_21563_25384	1273	CAD0240757.1	Coronaviridae	0	100	100
	CoV-317_consensus_9_28274_29533	419	QOC66901.1	Coronaviridae	0	99.761	100
	M10_S10_1_266_13483	4405	YP_009725295.1	Coronaviridae	0	100	100
	M10_S10_2_13768_21555	2595	UIT07019.1	Coronaviridae	0	100	100
	M10_S10_3_21563_25384	1273	CAD0240757.1	Coronaviridae	0	100	100
	M10_S10_9_28274_29533	419	QOC66901.1	Coronaviridae	0	99.761	100
	M11_S11_1_266_13483	4405	YP_009725295.1	Coronaviridae	0	100	100
	M11_S11_2_13768_21555	2595	UIT07019.1	Coronaviridae	0	100	100
	M11_S11_3_21563_25384	1273	CAD0240757.1	Coronaviridae	0	100	100
	M11_S11_9_28274_29533	419	QOC66901.1	Coronaviridae	0	99.761	100
	M12_S12_1_266_13483	4405	YP_009725295.1	Coronaviridae	0	100	100
	M12_S12_2_13768_21555	2595	UIT07019.1	Coronaviridae	0	100	100
	M12_S12_3_21563_25384	1273	CAD0240757.1	Coronaviridae	0	100	100
	M12_S12_9_28274_29533	419	QOC66901.1	Coronaviridae	0	99.761	100
	M13_S13_1_266_13483	4405	YP_009725295.1	Coronaviridae	0	100	100
	M13_S13_2_13768_21555	2595	UIT07019.1	Coronaviridae	0	100	100
	M13_S13_3_21563_25384	1273	CAD0240757.1	Coronaviridae	0	100	100
	M13_S13_9_28274_29533	419	QOC66901.1	Coronaviridae	0	99.761	100
	M14_S14_1_261_13478	4405	YP_009725295.1	Coronaviridae	0	100	100
	M14_S14_2_13763_21550	2595	UIT07019.1	Coronaviridae	0	100	100
	M14_S14_3_21558_25379	1273	CAD0240757.1	Coronaviridae	0	100	100
	M14_S14_9_28269_29528	419	QOC66901.1	Coronaviridae	0	99.761	100
	M15_P_S29_1_234_13451	4405	YP_009725295.1	Coronaviridae	0	99.977	100
	M15_P_S29_2_13736_21523	2595	UIT07019.1	Coronaviridae	0	100	100
	M15_P_S29_3_21531_25352	1273	CAD0240757.1	Coronaviridae	0	100	100
	M15_P_S29_9_28242_29501	419	QOC66901.1	Coronaviridae	0	99.761	100
	M16_S16_1_266_13483	4405	QMI97251.1	Coronaviridae	0	100	100
	M16_S16_2_13768_21555	2595	UIT07019.1	Coronaviridae	0	99.961	100
	M16_S16_3_21563_25384	1273	CAD0240757.1	Coronaviridae	0	100	100
	M16_S16_9_28274_29533	419	QOC66901.1	Coronaviridae	0	99.761	100
	M17_S17_1_266_13483	4405	QMI91825.1	Coronaviridae	0	100	100
	M17_S17_2_13768_21555	2595	UIT07019.1	Coronaviridae	0	100	100
	M17_S17_3_21563_25384	1273	CAD0240757.1	Coronaviridae	0	100	100
	M17_S17_9_28274_29533	419	QOC66901.1	Coronaviridae	0	99.761	100
	M18_S18_1_266_13483	4405	QKU31456.1	Coronaviridae	0	100	100
	M18_S18_2_13768_21555	2595	UIT07019.1	Coronaviridae	0	100	100
	M18_S18_3_21563_25384	1273	CAD0240757.1	Coronaviridae	0	100	100
	M18_S18_9_28274_29533	419	QOC66901.1	Coronaviridae	0	99.761	100
	M2_S2_1_266_13483	4405	QMU25982.1	Coronaviridae	0	99.818	100
	M2_S2_2_13768_21555	2595	UHU53590.1	Coronaviridae	0	99.961	100
	M2_S2_3_21563_25384	1273	CAD0240757.1	Coronaviridae	0	100	100
	M2_S2_9_28274_29533	419	QOC66901.1	Coronaviridae	0	99.761	100
	M20_S19_1_216_13433	4405	QRW90395.1	Coronaviridae	0	96.264	49
	M20_S19_2_13718_21505	2595	UHE08790.1	Coronaviridae	0	95.479	56
	M20_S19_3_21968_25333	1121	UIS87360.1	Coronaviridae	0	95.327	67
	M20_S19_8_28227_29486	419	QOL73089.1	Coronaviridae	0	98.329	100
	M21_S20_1_266_13483	4405	QQE69420.1	Coronaviridae	0	100	100
	M21_S20_2_13768_21555	2595	UIT07019.1	Coronaviridae	0	100	100
	M21_S20_3_21563_25384	1273	CAD0240757.1	Coronaviridae	0	100	100
	M21_S20_9_28274_29533	419	QOC66901.1	Coronaviridae	0	99.761	100
	M22_S21_1_235_4050	1271	UPE89597.1	Coronaviridae	0	97.482	100
	M22_S21_2_4013_13453	3146	QRG17816.1	Coronaviridae	0	92.91	94
	M22_S21_3_13738_21525	2595	QQX18497.1	Coronaviridae	0	98.759	62
	M22_S21_4_21506_25417	1303	CAD0240757.1	Coronaviridae	0	97.567	95
	M22_S21_9_28243_29502	419	QOC66901.1	Coronaviridae	0	99.761	100
	M23_S22_1_211_3696	1161	UIN84420.1	Coronaviridae	0	86.454	65
	M23_S22_13_28220_29479	419	QOC66901.1	Coronaviridae	0	99.761	100
	M23_S22_2_3786_4745	319	QRX48028.1	Coronaviridae	1.35e-116	78.067	84
	M23_S22_4_5403_13427	2674	QRX15036.1	Coronaviridae	0	92.734	57
	M23_S22_6_15865_20937	1690	QSO11394.1	Coronaviridae	0	98.506	95
	M23_S22_8_21481_25329	1282	BCN86353.1	Coronaviridae	0	87.678	82
	M24_S23_DN_ivr_1_266_13483	4405	QYA66215.1	Coronaviridae	0	100	100
	M24_S23_DN_ivr_2_13768_21555	2595	UIT07019.1	Coronaviridae	0	100	100
	M24_S23_DN_ivr_3_21563_25384	1273	CAD0240757.1	Coronaviridae	0	100	100
	M24_S23_DN_ivr_9_28274_29533	419	QOC66901.1	Coronaviridae	0	99.761	100
	M25_S24_1_266_13483	4405	QWW94824.1	Coronaviridae	0	99.977	100
	M25_S24_2_13768_21555	2595	UIT07019.1	Coronaviridae	0	100	100
	M25_S24_3_21563_25384	1273	CAD0240757.1	Coronaviridae	0	99.843	100
	M25_S24_9_28274_29533	419	QJD23532.1	Coronaviridae	0	100	100
	M26_S25_1_266_8449	2727	UPD38072.1	Coronaviridae	0	94.589	73
	M26_S25_10_28271_29530	419	QOC66901.1	Coronaviridae	0	99.761	100
	M26_S25_3_9008_13483	1491	UCI68545.1	Coronaviridae	0	94.903	100
	M26_S25_4_13810_21555	2581	QUV43303.1	Coronaviridae	0	98.428	79
	M26_S25_5_21563_25381	1272	UAW54642.1	Coronaviridae	0	89.308	50
	M28_S27_1_204_4289	1361	URB28031.1	Coronaviridae	0	95.409	66
	M28_S27_10_28201_29460	419	QOC66901.1	Coronaviridae	0	99.761	100
	M28_S27_2_4447_13806	3119	QQS75982.1	Coronaviridae	0	93.357	46
	M28_S27_3_13965_16355	796	UJI45511.1	Coronaviridae	0	89.239	96
	M28_S27_4_16352_21493	1713	UYE47931.1	Coronaviridae	0	92.503	44
	M28_S27_5_21474_22526	350	URN79939.1	Coronaviridae	7.5e-105	97.436	45
	M28_S27_6_22516_25320	934	QOJ86679.1	Coronaviridae	0	100	54
	M28_S27_7_25341_26408	355	UNI62168.1	Coronaviridae	6.04e-54	59.218	50
	M4_S4_1_266_13483	4405	QIS60617.1	Coronaviridae	0	100	100
	M4_S4_2_13768_21555	2595	UIT07019.1	Coronaviridae	0	100	100
	M4_S4_3_21563_25384	1273	CAD0240757.1	Coronaviridae	0	100	100
	M4_S4_9_28274_29533	419	QOC66901.1	Coronaviridae	0	99.761	100
	M5_S5_1_1_13248	4415	QLC46204.1	Coronaviridae	0	99.342	99
	M5_S5_10_28039_29298	419	QOC66901.1	Coronaviridae	0	99.761	100
	M5_S5_2_13533_21320	2595	QOW85093.1	Coronaviridae	0	96.917	100
	M5_S5_3_21301_24165	954	CAD0240757.1	Coronaviridae	0	95.43	99
	M5_S5_4_24178_25149	323	UHF97319.1	Coronaviridae	0	99.69	100
	M6_S6_2_13721_18730	1669	QRW84397.1	Coronaviridae	0	97.701	47
	M6_S6_3_18818_21604	928	UJM57854.1	Coronaviridae	0	86.312	67
	M6_S6_7_28227_29486	419	QOU83110.1	Coronaviridae	0	96.897	100
	M7_S7_1_266_13483	4405	YP_009725295.1	Coronaviridae	0	100	100
	M7_S7_2_13768_21555	2595	UIT07019.1	Coronaviridae	0	100	100
	M7_S7_3_21563_25384	1273	CAD0240757.1	Coronaviridae	0	100	100
	M7_S7_9_28274_29533	419	QYA66272.1	Coronaviridae	0	100	100
	M8_S8_1_266_13483	4405	QYA66275.1	Coronaviridae	0	100	100
	M8_S8_2_13768_21555	2595	UIT07019.1	Coronaviridae	0	100	100
	M8_S8_3_21563_25384	1273	CAD0240757.1	Coronaviridae	0	100	100
	M8_S8_9_28274_29533	420	QOC66901.1	Coronaviridae	0	99.761	99
	NODE_1_length_1178_cov_9.580302_1_3_1178	392	YP_010087922.1	Iridoviridae	3.93e-49	34.13	74
	NODE_1_length_1442_cov_17.713156_2_491_1441	317	YP_010087238.1	Redondoviridae	0	97.792	100
	NODE_1_length_1484_cov_6.223308_1_1_1278	425	AHV83693.1	Anelloviridae	0	96.706	100
	NODE_1_length_1572_cov_31.183432_1_3_1571	523	YP_009342179.1	Iridoviridae	1.38e-68	34.524	80
	NODE_1_length_1594_cov_67.723914_1_1_1593	531	YP_009342179.1	Iridoviridae	6.63e-68	34.23	77
	NODE_1_length_1656_cov_70.636137_1_1_1656	552	YP_009342179.1	Iridoviridae	1.91e-68	34.474	74
	NODE_1_length_1908_cov_9.880452_1_3_1907	635	ANN02887.1	Flaviviridae	0	97.147	99
	NODE_1_length_2429_cov_2.403701_4_1226_2428	401	NP_040891.1	Papillomaviridae	0	98.985	98
	NODE_1_length_2628_cov_126.296081_1_3_1565	521	YP_010087238.1	Redondoviridae	0	99.232	100
	NODE_1_length_26564_cov_32.026892_1_2_10174	3390	BDB58104.1	Coronaviridae	0	100	100
	NODE_1_length_26564_cov_32.026892_2_10171_18306	2711	BDB58094.1	Coronaviridae	0	99.963	100
	NODE_1_length_26564_cov_32.026892_3_18339_19358	339	UJY53967.1	Coronaviridae	0	98.81	99
	NODE_1_length_26564_cov_32.026892_4_19581_23636	1351	BDB58097.1	Coronaviridae	0	100	100
	NODE_1_length_26564_cov_32.026892_8_24928_26253	441	BDB58101.1	Coronaviridae	0	100	100
	NODE_1_length_27570_cov_17.447291_1_325_12507	4060	BDB46544.1	Coronaviridae	0	99.951	100
	NODE_1_length_27570_cov_17.447291_2_12597_20513	2638	BBL54115.2	Coronaviridae	0	99.962	100
	NODE_1_length_27570_cov_17.447291_3_20588_24577	1329	QED88033.1	Coronaviridae	0	99.248	100
	NODE_1_length_27570_cov_17.447291_6_26168_27301	377	AFO70495.1	Coronaviridae	0	100	100
	NODE_1_length_3982_cov_20.316968_2_912_2420	502	QDH06165.1	Tombusviridae	0	99.402	100
	NODE_1_length_3982_cov_20.316968_4_2616_3944	442	BAE45292.1	Tombusviridae	0	98.205	88
	NODE_1_length_4359_cov_13.532273_2_597_1805	402	NP_040892.1	Papillomaviridae	0	97.512	100
	NODE_1_length_4359_cov_13.532273_3_1747_3567	606	NP_040891.1	Papillomaviridae	0	99.165	99
	NODE_1_length_5444_cov_5.040979_2_799_2070	423	ANF28692.1	Polyomaviridae	0	99.527	100
	NODE_1_length_5444_cov_5.040979_3_2146_3387	413	ADN93269.1	Polyomaviridae	0	100	100
	NODE_1_length_7148_cov_43.738058_1_2_7147	2382	UYK59881.1	Coronaviridae	0	99.958	100
	NODE_1_length_7281_cov_15.486030_4_1796_3607	603	AYA94757.1	Papillomaviridae	0	99.834	100
	NODE_1_length_7281_cov_15.486030_5_3594_4727	377	AYA94758.1	Papillomaviridae	0	100	100
	NODE_1_length_7281_cov_15.486030_6_4730_6307	525	AYA94760.1	Papillomaviridae	0	100	100
	NODE_1_length_7281_cov_15.486030_7_6319_7281	321	ATQ38635.1	Papillomaviridae	0	100	100
	NODE_1_length_7405_cov_8.032771_5_1576_3396	606	NP_040891.1	Papillomaviridae	0	99.165	99
	NODE_1_length_7405_cov_8.032771_6_3338_4546	402	NP_040892.1	Papillomaviridae	0	97.512	100
	NODE_1_length_7405_cov_8.032771_7_4548_6113	521	NP_040894.1	Papillomaviridae	0	95.777	100
	NODE_1_length_7405_cov_8.032771_8_6129_7403	425	NP_040895.1	Papillomaviridae	0	99.059	100
	NODE_1_length_7405_cov_8.824313_2_517_2067	516	NP_040895.1	Papillomaviridae	0	99.031	100
	NODE_1_length_7405_cov_8.824313_3_2083_3648	521	NP_040894.1	Papillomaviridae	0	95.777	100
	NODE_1_length_7405_cov_8.824313_4_3650_4858	402	NP_040892.1	Papillomaviridae	0	97.512	100
	NODE_1_length_7405_cov_8.824313_5_4800_6620	606	NP_040891.1	Papillomaviridae	0	99.165	99
	NODE_1_length_9311_cov_1403.948380_1_1_2517	838	QRW90698.1	Coronaviridae	0	100	100
	NODE_1_length_9311_cov_1403.948380_2_2802_9311	2170	UIE77049.1	Coronaviridae	0	100	100
	NODE_10_length_1367_cov_24.749240_1_302_1366	355	UMG10757.1	Coronaviridae	0	100	100
	NODE_10_length_2841_cov_1750.758719_2_797_2512	571	QDA34222.1	Anelloviridae	0	99.825	100
	NODE_10_length_931_cov_53.476136_1_1_930	310	AGG54033.1	Flaviviridae	0	97.394	98
	NODE_1011_length_932_cov_90.559378_1_1_930	310	APT71197.1	Flaviviridae	0	99.32	95
	NODE_1021_length_975_cov_14.285115_1_2_973	324	AFY97961.1	Orthoherpesviridae	0	99.681	97
	NODE_104_length_980_cov_33.079249_1_1_960	319	ALT54481.1	Virgaviridae	0	99.684	99
	NODE_10544_length_2468_cov_7.378423_2_708_1652	314	YP_001129486.1	Orthoherpesviridae	0	99.682	100
	NODE_107_length_1739_cov_144.461583_1_421_1737	439	YP_073558.1	Iridoviridae	1.45e-64	36.494	79
	NODE_107_length_7267_cov_50.006228_1_2_7267	2422	QQV32939.1	Coronaviridae	0	100	100
	NODE_1083_length_1379_cov_8.109720_2_465_1379	305	ADQ85973.1	Papillomaviridae	0	99.333	98
	NODE_1083_length_2125_cov_356.165875_1_1_1776	591	QTG64578.1	Coronaviridae	0	100	99
	NODE_10949_length_1219_cov_4.451586_2_298_1218	306	APG57357.1	Orthoherpesviridae	0	99.346	100
	NODE_11_length_1662_cov_14.075564_1_22_1572	516	NP_040895.1	Papillomaviridae	0	99.031	100
	NODE_11_length_901_cov_123.374118_1_1_900	300	AAK69177.1	Flaviviridae	0	98.333	100
	NODE_11_length_915_cov_17.296296_1_2_913	304	QCF47454.1	Iridoviridae	5.29e-41	34.167	79
	NODE_11091_length_2775_cov_5.549020_2_1072_2475	467	ACS92164.1	Orthoherpesviridae	0	99.786	100
	NODE_11233_length_2648_cov_25.271412_3_1393_2646	417	AYA94943.1	Papillomaviridae	0	98.321	100
	NODE_118_length_7613_cov_17.157346_3_768_2585	605	P36721.1	Papillomaviridae	0	98.843	100
	NODE_118_length_7613_cov_17.157346_5_4073_5632	519	P36749.1	Papillomaviridae	0	99.229	100
	NODE_118_length_7613_cov_17.157346_6_5648_7204	518	P36734.1	Papillomaviridae	0	98.842	100
	NODE_11979_length_2124_cov_164.868283_1_3_1775	590	QZB34038.1	Coronaviridae	0	100	100
	NODE_12_length_989_cov_4.684917_1_20_988	322	QCD25297.1	Redondoviridae	0	98.137	100
	NODE_12145_length_958_cov_6.808965_1_2_958	319	WP_117694860.1	BACTERIA	2.79e-19	28.395	96
	NODE_123_length_3200_cov_127.220639_1_2_2491	829	QKR86892.1	Coronaviridae	0	100	100
	NODE_125_length_950_cov_6.297094_1_2_949	316	CAA54718.1	Retroviridae	0	97.152	100
	NODE_1252_length_1127_cov_220.440325_1_3_1127	375	YP_009342179.1	Iridoviridae	4.88e-60	36.137	86
	NODE_126_length_2129_cov_5.079502_1_86_1678	530	YP_010087238.1	Redondoviridae	0	98.679	100
	NODE_12732_length_1225_cov_5.790698_1_1_1224	408	P52455.1	Orthoherpesviridae	0	99.502	99
	NODE_130_length_1892_cov_82.013434_1_2_1891	630	QRX48803.1	Coronaviridae	0	100	100
	NODE_1305_length_1264_cov_12.154465_2_92_1264	390	ALJ83557.1	Solemoviridae	0	97.179	100
	NODE_131_length_3842_cov_5.621303_4_1239_3059	606	NP_040891.1	Papillomaviridae	0	99.165	99
	NODE_133_length_1899_cov_186.982428_1_1_1899	633	QSV96191.1	Coronaviridae	0	99.842	100
	NODE_1331_length_3550_cov_18.262964_1_36_1586	516	NP_040895.1	Papillomaviridae	0	99.031	100
	NODE_1331_length_3550_cov_18.262964_2_1602_3167	521	NP_040894.1	Papillomaviridae	0	95.777	100
	NODE_136_length_907_cov_5.606095_1_2_907	302	NP_955591.1	Retroviridae	0	97.02	100
	NODE_137_length_1589_cov_42.150834_1_2_1588	529	YP_009342179.1	Iridoviridae	2.95e-68	34.474	77
	NODE_14_length_1501_cov_37.935862_1_338_1501	387	UGV43415.1	Anelloviridae	0	97.416	100
	NODE_14_length_1824_cov_53.250423_1_1_1824	608	BDB46534.1	Coronaviridae	0	99.836	100
	NODE_141_length_2124_cov_72.006721_2_350_2122	590	QZB34038.1	Coronaviridae	0	100	100
	NODE_141_length_4206_cov_38.976766_3_938_2992	684	ASF00797.1	VIRUS	0	86.499	99
	NODE_145_length_2160_cov_37.561945_2_192_1505	437	UWF89030.1	VIRUS	0	97.941	100
	NODE_15_length_1484_cov_8.337055_1_2_1462	486	UTM04178.1	Picornaviridae	0	98.753	99
	NODE_15_length_7438_cov_15.293785_1_735_7364	2209	AAN85442.1	Picornaviridae	0	100	100
	NODE_151_length_1418_cov_202.307190_1_97_1416	440	AYQ58129.1	Microviridae	0	97.273	100
	NODE_152_length_3187_cov_107.228048_1_58_3186	1042	UNA28958.1	Coronaviridae	0	100	100
	NODE_1527_length_961_cov_6.646809_1_2_961	320	QWX81712.1	Coronaviridae	0	99.685	99
	NODE_15924_length_7373_cov_10.147171_2_721_1929	402	NP_040892.1	Papillomaviridae	0	97.512	100
	NODE_15924_length_7373_cov_10.147171_3_1871_3691	606	NP_040891.1	Papillomaviridae	0	99.165	99
	NODE_15924_length_7373_cov_10.147171_7_4942_6492	516	NP_040895.1	Papillomaviridae	0	99.031	100
	NODE_16_length_4735_cov_131.095672_1_1_1671	556	QLI46406.1	Paramyxoviridae	0	100	94
	NODE_16_length_4735_cov_131.095672_2_1793_3316	507	AXI82324.1	Paramyxoviridae	0	100	100
	NODE_16_length_4735_cov_131.095672_3_3424_4431	335	QLI46409.1	Paramyxoviridae	0	100	100
	NODE_16_length_924_cov_4.643411_1_1_924	308	QLM04851.1	Papillomaviridae	0	99.351	100
	NODE_162_length_948_cov_23.440129_1_3_947	315	CAA54718.1	Retroviridae	0	97.419	98
	NODE_164_length_4203_cov_505.418309_2_412_1671	419	QOC66901.1	Coronaviridae	0	99.761	100
	NODE_17_length_1436_cov_3.830325_1_1_1434	478	UGV44468.1	Anelloviridae	0	78.068	99
	NODE_17_length_4792_cov_12.593783_2_785_2251	488	QYB25808.1	Virgaviridae	0	99.795	100
	NODE_17_length_4792_cov_12.593783_3_2270_4792	840	QOW17545.1	Virgaviridae	0	99.881	99
	NODE_17056_length_2250_cov_6.433378_2_669_2219	516	NP_040895.1	Papillomaviridae	0	99.031	100
	NODE_17202_length_970_cov_19.094837_1_2_970	323	CAA54718.1	Retroviridae	0	97.214	100
	NODE_18_length_1323_cov_34.810535_1_223_1323	367	P0C6U4.1	Coronaviridae	0	100	100
	NODE_18115_length_6058_cov_11.478218_1_1_3114	1037	AZS59346.1	Virgaviridae	0	99.807	100
	NODE_18115_length_6058_cov_11.478218_2_3133_4614	493	UVK78326.1	Virgaviridae	0	99.797	100
	NODE_183_length_3227_cov_310.794413_1_2_2944	981	QRW61786.1	Coronaviridae	0	99.796	100
	NODE_188_length_2441_cov_39.885892_1_2_2188	728	UGV45429.1	Anelloviridae	0	98.069	99
	NODE_19_length_1341_cov_4.558915_1_1_1341	447	UGV44632.1	Anelloviridae	0	97.973	99
	NODE_19_length_3351_cov_164.908108_2_312_1319	335	AAR32656.1	Paramyxoviridae	0	100	100
	NODE_19_length_3351_cov_164.908108_3_1427_2950	507	AAA63286.1	Paramyxoviridae	0	100	100
	NODE_19_length_7395_cov_12.570302_2_711_2261	516	NP_040895.1	Papillomaviridae	0	99.031	100
	NODE_19_length_7395_cov_12.570302_6_3512_5332	606	NP_040891.1	Papillomaviridae	0	99.165	99
	NODE_19_length_7395_cov_12.570302_7_5274_6482	402	NP_040892.1	Papillomaviridae	0	97.512	100
	NODE_19_length_7395_cov_12.570302_8_6484_7395	304	NP_040894.1	Papillomaviridae	0	95.724	100
	NODE_191_length_995_cov_5.658111_1_1_993	331	NP_040895.1	Papillomaviridae	0	99.094	100
	NODE_1955_length_1439_cov_8.669252_2_359_1432	357	P52385.1	Orthoherpesviridae	0	100	100
	NODE_1959_length_1144_cov_90.821396_1_3_1142	380	ANN02887.1	Flaviviridae	0	94.474	100
	NODE_1971_length_1748_cov_26.946149_1_362_1537	391	QDH76130.1	Retroviridae	4.11e-122	81.356	60
	NODE_2_length_1148_cov_6.724933_1_3_1124	373	NP_040895.1	Papillomaviridae	0	99.464	100
	NODE_2_length_1180_cov_9.326838_1_95_1138	347	QCD25308.1	Redondoviridae	0	99.712	100
	NODE_2_length_1189_cov_62.898067_1_3_1187	395	YP_009342179.1	Iridoviridae	4.01e-65	35.897	89
	NODE_2_length_2196_cov_10.427506_1_1_2196	732	QSV89209.1	Coronaviridae	0	99.862	99
	NODE_2_length_2856_cov_8.754011_2_62_1654	530	YP_010087238.1	Redondoviridae	0	99.245	100
	NODE_2_length_4222_cov_66.895708_1_1_4221	1407	QNU07525.1	Coronaviridae	0	100	100
	NODE_2_length_7731_cov_1037.754297_1_3_7730	2576	UOM05802.1	Coronaviridae	0	100	100
	NODE_20_length_1064_cov_5.805421_1_1_1062	354	QEP52194.1	Virgaviridae	0	100	100
	NODE_2019_length_7271_cov_22.513555_1_2_1519	506	AYA94757.1	Papillomaviridae	0	99.802	100
	NODE_2019_length_7271_cov_22.513555_4_2667_4226	519	AYA94761.1	Papillomaviridae	0	100	100
	NODE_2019_length_7271_cov_22.513555_5_4238_5815	525	AYA94760.1	Papillomaviridae	0	100	100
	NODE_2019_length_7271_cov_22.513555_6_5818_6951	377	AYA94758.1	Papillomaviridae	0	100	100
	NODE_20206_length_4402_cov_7.929925_1_1_1698	566	AZV24101.1	Orthoherpesviridae	0	100	99
	NODE_20206_length_4402_cov_7.929925_2_2112_3155	347	AKI16071.1	Orthoherpesviridae	0	99.712	100
	NODE_20206_length_4402_cov_7.929925_3_3363_4400	346	AKI23423.1	Orthoherpesviridae	0	100	100
	NODE_205_length_957_cov_9.697650_1_1_957	319	UGV36601.1	Anelloviridae	0	94.357	100
	NODE_2133_length_1132_cov_19.833483_1_3_1073	356	AXY92437.1	Orthoherpesviridae	0	100	100
	NODE_220_length_1582_cov_9.597679_1_3_1580	526	YP_073558.1	Iridoviridae	3.31e-46	35.336	54
	NODE_2235_length_915_cov_8.089485_1_3_914	304	QRX34652.1	Coronaviridae	0	100	100
	NODE_226_length_4232_cov_135.232011_1_3_4232	1410	QTJ74596.1	Coronaviridae	0	99.929	100
	NODE_227_length_1086_cov_13.938389_1_3_1004	334	YP_009342179.1	Iridoviridae	1.07e-62	35.629	100
	NODE_2286_length_1728_cov_5.482132_1_1_1728	576	pdb4V7QBX	Papillomaviridae	0	99.826	100
	NODE_232_length_3186_cov_79.411058_1_58_3186	1042	UNA28958.1	Coronaviridae	0	100	100
	NODE_2358_length_2183_cov_6.842738_2_382_1947	521	NP_040894.1	Papillomaviridae	0	95.777	100
	NODE_238_length_1835_cov_44.062639_1_2_1834	611	AZQ00672.1	Flaviviridae	0	97.176	99
	NODE_2388_length_5434_cov_7.242907_2_186_1457	423	ANF28692.1	Polyomaviridae	0	99.527	100
	NODE_2388_length_5434_cov_7.242907_6_4262_5434	391	ADN93269.1	Polyomaviridae	0	100	100
	NODE_239_length_1330_cov_107.035141_1_2_1063	354	UGV54387.1	Coronaviridae	0	100	100
	NODE_23969_length_3146_cov_9.235200_4_1389_2657	422	AKI23372.1	Orthoherpesviridae	0	100	96
	NODE_24_length_908_cov_9.922210_1_3_908	302	YP_009254748.1	Virgaviridae	0	100	99
	NODE_247_length_905_cov_85.141204_1_3_905	301	YP_010087922.1	Iridoviridae	1.61e-49	33.684	94
	NODE_248_length_1075_cov_32.924099_1_64_1074	337	YP_009346016.1	Bunyavirales	0	99.405	99
	NODE_248_length_2130_cov_65.107160_1_3_1781	592	QTG64578.1	Coronaviridae	0	100	99
	NODE_2547_length_1103_cov_5.349353_2_158_1075	305	YP_401696.1	dsDNA viruses	0	100	99
	NODE_26_length_2539_cov_6.358852_1_3_923	307	QNG71018.1	Virgaviridae	0	99.674	100
	NODE_26_length_2539_cov_6.358852_2_942_2537	531	YP_009254748.1	Virgaviridae	0	100	100
	NODE_263_length_7375_cov_20.128230_2_334_1542	402	NP_040892.1	Papillomaviridae	0	97.512	100
	NODE_263_length_7375_cov_20.128230_3_1544_3109	521	NP_040894.1	Papillomaviridae	0	95.777	100
	NODE_263_length_7375_cov_20.128230_4_3125_4675	516	NP_040895.1	Papillomaviridae	0	99.031	100
	NODE_263_length_7375_cov_20.128230_8_5926_7374	483	NP_040891.1	Papillomaviridae	0	99.16	99
	NODE_2719_length_7407_cov_33.204176_2_413_1978	521	NP_040894.1	Papillomaviridae	0	95.777	100
	NODE_2719_length_7407_cov_33.204176_3_1994_3544	516	NP_040895.1	Papillomaviridae	0	99.031	100
	NODE_2719_length_7407_cov_33.204176_7_4795_6615	606	NP_040891.1	Papillomaviridae	0	99.165	99
	NODE_275_length_2421_cov_70.469456_1_2_2419	806	YP_009342179.1	Iridoviridae	1.43e-63	34.321	50
	NODE_2756_length_3039_cov_5.355865_1_2_1810	603	NP_040891.1	Papillomaviridae	0	99.161	99
	NODE_278_length_908_cov_4.643743_1_2_907	302	UVY27413.1	VIRUS	0	95.987	99
	NODE_28_length_3224_cov_6.859507_2_705_2525	606	NP_040891.1	Papillomaviridae	0	99.165	99
	NODE_28096_length_1044_cov_5.040078_1_2_1042	347	AKI17496.1	Orthoherpesviridae	0	99.711	99
	NODE_293_length_2123_cov_57.923882_2_350_2122	590	QZB34038.1	Coronaviridae	0	100	100
	NODE_3_length_1540_cov_77.933512_1_1_1539	513	QRZ20360.1	Flaviviridae	0	96.296	100
	NODE_3_length_1662_cov_9.147471_1_22_1572	516	NP_040895.1	Papillomaviridae	0	99.031	100
	NODE_3_length_4144_cov_105.824823_5_2533_3792	419	QIQ08827.1	Coronaviridae	0	100	100
	NODE_3_length_4162_cov_48.005595_6_2561_3820	419	QOC66901.1	Coronaviridae	0	99.761	100
	NODE_3_length_4179_cov_119.596657_1_388_1647	419	QIQ08827.1	Coronaviridae	0	100	100
	NODE_3_length_4231_cov_57.525837_1_346_1605	419	QOC66901.1	Coronaviridae	0	99.761	100
	NODE_3_length_5591_cov_23.948474_3_1465_2943	492	AZQ25012.1	Virgaviridae	0	99.797	100
	NODE_3_length_5591_cov_23.948474_4_2962_5589	875	UME39084.1	Virgaviridae	0	99.886	100
	NODE_3_length_6294_cov_1295.980939_1_2_1786	594	QTP22830.1	Coronaviridae	0	100	99
	NODE_3_length_6294_cov_1295.980939_7_4676_5935	419	QIQ08827.1	Coronaviridae	0	100	100
	NODE_30_length_1013_cov_12.341734_1_3_1013	337	ULB12861.1	Picobirnaviridae	0	99.703	100
	NODE_30_length_2340_cov_17.363088_2_663_2255	530	YP_010087238.1	Redondoviridae	0	98.679	100
	NODE_301_length_1442_cov_48.114103_1_259_1440	393	QUD39820.1	Anelloviridae	0	92.112	100
	NODE_302_length_1124_cov_54.377655_1_80_1123	348	ASY04022.1	Partitiviridae	0	91.092	100
	NODE_303_length_2887_cov_124.544273_1_1_2886	962	YP_009342179.1	Iridoviridae	1.13e-63	34.23	43
[truncated: 133 more rows]

## Sheet: Table S10
	Table S10. Results of VirDetect-AI on the real Meta-Unknown-set, excluding unclassified sequences
[truncated: 87 more rows]

[truncated: 4 more sheets: Table S11, Table S12, Table S13, Table S14]
